# Supplementary material for: Extensive allele mining discovers novel genetic diversity in the loci controlling frost tolerance in barley
Source: Theor Appl Genet. 2021 Nov 10;135(2):553–69. doi: 10.1007/s00122-021-03985-x (PMC8866391; doi:10.1007/s00122-021-03985-x)
Supplement: Supplementary file 10 — Supplementary file10 Genotypes included in the study and related information (XLSX 79 KB) [file 122_2021_3985_MOESM10_ESM.xlsx]

## Sheet: Foglio1
AccessionID	HvCBF3_haplotype	Barley_group_category	Taxonomy	Variety_Genotype	Acession_number	Country_of_origin	Altitude	Latitude	Longitude	Row_type	year_of_release__cultivar_	Expected_GH	Subpop	HvCBF2_paralog	HvCBF2a_hap	HvCBF14_hap	VRN-H1_deletion	36SnpVrn1Haps	Vrn_H2_state	tot_reads_count	HvCBF2a_CN	HvCBF4b_CN	HvNUD_CN	HvSAMDC_CN
WB-001	CBF3_4	cultivar	H.vulgare	Manas	Manas	Ukraine	156	50.4501	30.5234	6	1994	Winter	B	m2a	Hap_3	NA	Strider	Hap_2	AB	45660073	6.00779	8.17336	1.5704	0.995922
WB-002	CBF3_5	cultivar	H.vulgare	Igri	Igri	Germany	36	52.52	13.405	2	1976	Winter	B	m2an2b	Het	NA	Strider	Hap_2	AB	45436950	2.11224	3.16421	1.58732	0.922092
WB-003	CBF3_5	cultivar	H.vulgare	KW Cassia	KW Cassia	United Kingdom	19	51.5074	-0.127758	2	NA	Winter	B	n2an2b	Het	NA	Strider	Hap_2	AB	48101447	1.97995	3.851	1.60804	0.855558
WB-004	CBF3_5	cultivar	H.vulgare	KW Glacier	KW Glacier	United Kingdom	19	51.5074	-0.127758	2	NA	Winter	B	n2an2b	Het	Hap_1	Strider	Hap_2	AB	61138493	1.78028	3.38561	1.67888	0.971555
WB-005	CBF3_5	cultivar	H.vulgare	KW Tower	KW Tower	United Kingdom	19	51.5074	-0.127758	2	NA	Winter	B	n2an2b	Het	Hap_1	Strider	Hap_2	AB	66717603	1.78574	3.20948	1.58393	0.960788
WB-006	CBF3_5	cultivar	H.vulgare	KW Capella	KW Capella	United Kingdom	19	51.5074	-0.127758	2	NA	Winter	B	n2an2b	Het	Hap_1	Strider	Hap_2	AB	46656674	1.70236	3.71528	1.68472	0.994892
WB-007	CBF3_5	cultivar	H.vulgare	Saffron	Saffron	United Kingdom	19	51.5074	-0.127758	2	NA	Winter	B	n2an2b	Het	Hap_1	Strider	Hap_2	AB	54540971	1.92822	2.69213	1.57534	0.944654
WB-008	CBF3_5	cultivar	H.vulgare	Joy	Joy	Germany	19	51.5074	-0.127758	2	NA	Winter	B	m2an2b	Het	Hap_1	Strider	Hap_2	AB	57172906	1.87804	3.31725	1.78436	0.948264
WB-009	CBF3_5	cultivar	H.vulgare	Wintmalt	Wintmalt	Germany	19	51.5074	-0.127758	2	NA	Winter	B	m2an2b	Het	Hap_1	Strider	Hap_2	AB	42712537	1.97148	3.85941	1.66899	0.974792
WB-010	CBF3_5	cultivar	H.vulgare	Meridian	Meridian	United Kingdom	19	51.5074	-0.127758	6	NA	Winter	B	m2an2b	Het	Hap_1	Strider	Hap_2	AB	57553453	2.14674	3.62603	1.66178	1.03277
WB-011	CBF3_5	cultivar	H.vulgare	Escadre	Escadre	United Kingdom	19	51.5074	-0.127758	6	NA	Winter	B	n2an2b	Het	Hap_1	VRN1-6	Hap_3	AB	60627057	2.21987	3.84024	1.66891	1.00262
WB-012	CBF3_5	cultivar	H.vulgare	Lomerit	Lomerit	Germany	19	51.5074	-0.127758	6	2001	Winter	B	n2an2b	Het	Hap_5	Strider	Hap_2	AB	44211129	2.3122	3.39802	1.83465	1.04583
WB-013	CBF3_5	cultivar	H.vulgare	Tenor	Tenor	Germany	19	51.5074	-0.127758	6	NA	Winter	B	n2an2b	Het	Hap_1	Strider	Hap_2	AB	50124613	2.25216	3.74981	1.84342	0.993809
WB-014	CBF3_5	cultivar	H.vulgare	Tonic	Tonic	Germany	19	51.5074	-0.127758	6	NA	Winter	B	n2an2b	Het	NA	Strider	Hap_2	AB	44348256	2.18897	3.53313	1.81013	1.0068
WB-015	CBF3_5	cultivar	H.vulgare	Keeper	Keeper	Germany	19	51.5074	-0.127758	6	NA	Winter	B	m2an2b	Het	Hap_1	Strider	Hap_2	AB	40948289	2.00254	3.61897	1.62347	0.941709
WB-016	CBF3_2	cultivar	H.vulgare	Irina	Irina	Germany	36	52.52	13.405	2	NA	Spring	A	t2ab	Hap_1	Hap_1	VRN1-2	Hap_1	AB	58829971	0.662552	0.843507	1.44449	0.89662
WB-017	NA	cultivar	H.vulgare	Aurelia	Aurelia	Germany	36	52.52	13.405	2	NA	Spring	A	t2ab	Hap_1	Hap_1	VRN1-2	Hap_1	N	49528454	0.66819	0.850945	1.48363	0.877971
WB-018	CBF3_3	cultivar	H.vulgare	Orphelia	Orphelia	Germany	36	52.52	13.405	2	NA	Spring	A	m2a	Hap_2	Hap_2	VRN1-3	Hap_2	N	44618382	0.725239	1.22644	1.35406	0.930902
WB-019	CBF3_4	cultivar	H.vulgare	Asta	Asta	Germany	36	52.52	13.405	2	NA	Spring	A	NA	Het	NA	VRN1-3	Hap_2	N	37433348	0.776034	1.28025	1.30122	0.866408
WB-020	NA	cultivar	H.vulgare	Aldebaran	Aldebaran	Italy	52	41.9028	12.4964	6	2001	Spring	B	n2an2b	Het	Hap_1	VRN1-1	Hap_3	AB	36112956	1.98556	3.33177	1.63535	1.01327
WB-022	CBF3_5	cultivar	H.vulgare	Dea	Dea	Germany	36	52.52	13.405	6	1953	Winter	B	m2an2b	Het	Hap_1	Strider	Hap_2	AB	38075448	2.02809	3.94559	1.78715	0.973708
WB-024	CBF3_5	cultivar	H.vulgare	Hatif de Grignon	Hatif de Grignon	France	32	48.8566	2.35222	6	1937	Winter	B	m2an2b	Het	Hap_1	Strider	Hap_2	AB	34140410	2.07874	3.89263	1.60737	0.912894
WB-025	CBF3_5	cultivar	H.vulgare	Ketos	Ketos	France	32	48.8566	2.35222	6	2002	Winter	B	n2an2b	Het	Hap_1	Strider	Hap_2	AB	65125113	1.80682	3.4915	1.72698	0.937382
WB-026	CBF3_5	cultivar	H.vulgare	Ponente	Ponente	Italy	52	41.9028	12.4964	6	2001	Winter	B	n2an2b	Het	Hap_1	VRN1-14	Hap_3	AB	41093194	2.49659	3.34154	1.67371	0.931053
WB-027	CBF3_5	cultivar	H.vulgare	Robur	Robur	France	32	48.8566	2.35222	6	1973	Winter	B	n2an2b	Het	Hap_1	Strider	Hap_2	AB	36067074	1.70262	3.59045	1.6838	0.996172
WB-028	CBF3_5	cultivar	H.vulgare	Nure	Nure	Italy	52	41.9028	12.4964	2	1998	Winter	B	n2an2b	Het	Hap_5	Strider	Hap_2	AB	50609600	2.14339	3.39823	1.68119	0.959669
WB-029	NA	cultivar	H.vulgare	Tremois	Tremois	France	32	48.8566	2.35222	2	1989	Spring	A	t2ab	Hap_1	Hap_1	VRN1-23	Hap_2	N	42488610	0.900064	0.743952	1.56954	0.841831
WB-030	CBF3_5	cultivar	H.vulgare	Tiffany	Tiffany	Germany	36	52.52	13.405	2	1996	Winter	B	m2an2b	Het	Hap_1	Strider	Hap_2	AB	37894570	1.91162	3.51596	1.83153	0.942828
WB-031	CBF3_4	cultivar	H.vulgare	Tarm92	Tarm92	Turkey	896	39.9334	32.8597	2	NA	Facultative	D	m2a	Hap_3	Hap_2	Strider	Hap_10	N	38459566	2.14169	2.99592	1.35891	0.765962
WB-032	CBF3_4	cultivar	H.vulgare	Pamina	Pamina	Germany	36	52.52	13.405	6	1969	Facultative	B	m2a	Hap_3	Hap_2	Strider	Hap_2	N	72265259	5.07824	7.67583	1.61999	0.933468
WB-033	CBF3_3	Wild	H.spontaneum	HID20A	HID20A	Iran	21	31.436	49.0413	2	NA	Winter	Exclude	m2a	Hap_2	Hap_2	VRN1-6	Hap_12	AB	42595922	0.949592	1.20488	1.60485	0.890659
WB-034	CBF3_5	Wild	H.spontaneum	HID58	HID58	Turkey	1711	37.4459	43.745	2	NA	Facultative	Exclude	m2an2b	Het	Hap_3	VRN1-22	Hap_13	B	46408572	0.855732	0.974065	1.63742	0.876808
WB-035	CBF3_4	Wild	H.spontaneum	HID264	HID264	Israel	1173	32.9975	35.4122	2	NA	Winter	Exclude	t2ab	Het	Hap_7	Strider	Hap_14	AB	43870432	0.712458	1.50302	1.51772	0.974256
WB-036	CBF3_2	Wild	H.spontaneum	HSI41	HSI41	Israel	2802	33.4162	35.857	2	NA	Facultative	Exclude	n2b	Hap_5	Hap_1	VRN1-16	Hap_15	B	41527169	0.548999	1.20315	1.25349	0.885516
WB-037	CBF3_5	cultivar	H.vulgare	Amillis	Amillis	France	32	48.8566	2.35222	2	1995	Winter	B	n2an2b	Het	Hap_1	Strider	Hap_2	AB	41431011	2.18334	3.72447	1.59699	0.990393
WB-039	CBF3_5	cultivar	H.vulgare	Istos	Istos	Italy	52	41.9028	12.4964	2	2003	Winter	B	n2an2b	Het	Hap_1	Strider	Hap_2	AB	50563565	1.58537	3.32066	1.48633	0.951402
WB-040	CBF3_3	Landrace	H.vulgare	Tibet-A4	Tibet-A4	Tibet	3650	29.6469	91.1172	6	NA	Spring	F	m2a	Hap_2	Hap_2	VRN1-8	Hap_2	AB	51216301	0.832841	1.23435	0.00408175	0.9432
WB-041	CBF3_4	Landrace	H.vulgare	Nepal-23.3	Nepal-23.3	Nepal	1301	27.7172	85.324	6	NA	Spring	F	t2ab	Hap_4	Hap_3	VRN1-8	Hap_2	AB	52581575	0.692331	1.66771	0.00795153	0.966098
WB-042	CBF3_3	Landrace	H.vulgare	HOR0214	HOR0214	Japan	37	35.6895	139.692	6	NA	NA	F	m2a	Hap_2	Hap_2	VRN1-9	Hap_5	AB	42900718	0.874275	1.26762	1.52035	0.883863
WB-043	CBF3_7	cultivar	H.vulgare	HOR0261	HOR0261	USA	614	47.7511	-120.74	6	NA	Spring	C	t2ab	Hap_1	Hap_3	VRN1-4	Hap_3	AB	59895588	0.755132	1.39597	1.45893	0.920927
WB-044	CBF3_4	cultivar	H.vulgare	HOR0303	HOR0303	USA	614	47.7511	-120.74	2	NA	Facultative	A	m2a	Hap_3	Hap_1	VRN1-6	Hap_3	N	41605486	0.6717	1.07835	1.62044	0.912828
WB-045	CBF3_2	Landrace	H.vulgare	HOR0683	HOR0683	Greece	70	37.9839	23.7294	6	NA	Spring	C	t2ab	Hap_1	Hap_1	VRN1-4	Hap_3	AB	50871743	0.672231	1.1759	1.36226	0.923123
WB-046	CBF3_2	Landrace	H.vulgare	HOR0728	HOR0728	Greece	70	37.9839	23.7294	6	NA	Spring	C	t2ab	Hap_1	Hap_1	VRN1-4	Hap_3	AB	34997555	0.861566	1.09743	1.71136	0.850344
WB-047	CBF3_2	Landrace	H.vulgare	HOR0736	HOR0736	Albania	113.6	41.3275	19.8187	6	NA	Spring	C	t2ab	Hap_1	Hap_1	VRN1-4	Hap_3	AB	29652385	0.69445	1.2494	2.07978	0.931118
WB-048	CBF3_4	cultivar	H.vulgare	HOR0804	HOR0804	USA	614	47.7511	-120.74	6	NA	NA	F	m2a	Hap_3	Hap_1	VRN1-9	Hap_5	AB	54637297	0.713393	1.03887	1.64717	0.920554
WB-049	CBF3_4	Landrace	H.vulgare	HOR0842	HOR0842	China	51	39.9042	116.407	6	NA	NA	F	m2a	Hap_3	Hap_1	VRN1-9	Hap_5	AB	34478327	0.83188	1.30126	1.82505	0.910358
WB-050	CBF3_5	Landrace	H.vulgare	HOR1036	HOR1036	Greece	70	37.9839	23.7294	6	NA	Winter	C	m2an2b	Het	Hap_1	VRN1-6	Hap_3	AB	40563587	2.53825	3.30975	1.8914	0.960548
WB-051	NA	Landrace	H.vulgare	HOR1873	HOR1873	Greece	70	37.9839	23.7294	6	NA	Spring	C	t2ab	Hap_1	Hap_1	VRN1-4	Hap_3	AB	29046846	0.987434	1.27545	1.69131	0.936001
WB-052	CBF3_5	Landrace	H.vulgare	HOR2573	HOR2573	Ethiopia	2293	8.9806	38.7578	6	NA	Spring	E	m2a	Hap_3	Hap_1	VRN1-2	Hap_1	AB	43711088	0.55522	1.283	1.64043	0.882647
WB-053	CBF3_2	Exclude	H.vulgare	HOR2591	HOR2591	New Zealand	13	-41.2865	174.776	6	NA	Spring	C	NA	Het	Hap_1	VRN1-4	Hap_3	AB	33413241	0.825382	1.0274	1.49532	0.869615
WB-054	CBF3_4	Landrace	H.vulgare	HOR2551	HOR2551	Ethiopia	2293	8.9806	38.7578	2	NA	Spring	E	t2ab	Hap_7	NA	VRN1-2	Hap_1	AB	43073115	0.614665	1.23099	0.0145603	0.871461
WB-055	NA	Landrace	H.vulgare	HOR2932	HOR2932	Ethiopia	2293	8.9806	38.7578	6	NA	Spring	E	m2a	Hap_3	Hap_1	VRN1-2	Hap_1	AB	40249811	0.840498	1.42711	1.62828	0.896644
WB-056	CBF3_5	Landrace	H.vulgare	HOR3075	HOR3075	Ethiopia	2293	8.9806	38.7578	6	NA	Spring	E	m2a	Hap_3	Hap_1	VRN1-2	Hap_1	AB	54774339	0.792168	1.40859	1.54382	0.881931
WB-057	CBF3_3	cultivar	H.vulgare	HOR3271	HOR3271	Germany	36	52.52	13.405	2	NA	Spring	A	m2a	Hap_2	NA	VRN1-3	Hap_2	N	46783547	0.911753	0.988053	1.51482	0.927336
WB-058	NA	cultivar	H.vulgare	HOR3275	HOR3275	China	51	39.9042	116.407	6	NA	Winter	F	m2a	Hap_2	Hap_2	VRN1-27	Hap_2	AB	49708705	0.754536	1.09401	1.43829	0.909552
WB-059	CBF3_4	cultivar	H.vulgare	HOR3726	HOR3726	USA	614	47.7511	-120.74	6	NA	NA	F	m2a	0	Hap_1	VRN1-9	Hap_5	AB	41066401	0.958097	1.25803	1.54754	0.854349
WB-060	CBF3_4	Landrace	H.vulgare	HOR3988	HOR3988	India	213	28.6139	77.209	6	NA	Winter	F	t2ab	Hap_4	Hap_3	VRN1-6	Hap_1	AB	68851477	0.720996	1.55007	0.00910882	0.923715
WB-061	CBF3_4	Landrace	H.vulgare	HOR4031	HOR4031	India	213	28.6139	77.209	6	NA	NA	F	NA	Het	Hap_3	VRN1-9	Hap_5	AB	41696079	0.670241	1.76888	1.49408	0.871326
WB-062	CBF3_2	cultivar	H.vulgare	HOR4060	HOR4060	Israel	779	31.7683	35.2137	2	NA	Spring	D	t2ab	Hap_1	Hap_1	VRN1-29	Hap_7	AB	33158622	0.56557	1.16854	1.66757	0.990223
WB-063	NA	Exclude	H.vulgare	HOR4400	HOR4400	Eritrea	2331	15.3229	38.9251	2	NA	Spring	A	NA	Het	Hap_1	VRN1-1	Hap_3	N	39673213	0.611729	1.08803	1.61505	0.924364
WB-064	CBF3_5	Landrace	H.vulgare	Batna	10664	Algeria	75	36.6997	3.05762	6	NA	Winter	B	n2b	Hap_5	NA	Strider	Hap_2	AB	42541834	0.605054	1.27033	1.63392	0.962644
WB-065	CBF3_2	Landrace	H.vulgare	Marocaine079	11193	Morocco	78	33.9716	-6.84981	6	NA	Spring	C	t2ab	Hap_1	NA	VRN1-4	Hap_3	AB	39811820	0.692726	1.10985	1.46503	0.962534
WB-066	CBF3_2	Landrace	H.vulgare	Marocco	11194	Morocco	78	33.9716	-6.84981	6	NA	Spring	C	t2ab	Hap_1	Hap_1	VRN1-4	Hap_3	AB	44602489	0.667788	1.48597	1.48812	0.845635
WB-067	NA	Landrace	H.vulgare	OM21	11496	Morocco	78	33.9716	-6.84981	6	NA	Spring	C	t2ab	Hap_1	Hap_1	VRN1-4	Hap_3	AB	44047055	0.90996	1.14204	1.47604	0.871353
WB-069	CBF3_2	Landrace	H.vulgare	Rabat	11563	Morocco	78	33.9716	-6.84981	2	NA	Spring	D	t2ab	Hap_1	Hap_1	VRN1-4	Hap_3	AB	40212065	0.484654	1.16643	1.55442	0.960949
WB-070	CBF3_2	Landrace	H.vulgare	Tunisie 1451	11678	Tunisia	7	36.8065	10.1815	6	NA	Spring	C	t2ab	Hap_1	Hap_1	VRN1-4	Hap_3	AB	68970091	0.618457	1.09402	1.7474	0.962916
WB-071	CBF3_2	Landrace	H.vulgare	Tunisie 1458	11679	Tunisia	7	36.8065	10.1815	6	NA	Spring	C	NA	Het	Hap_1	VRN1-4	Hap_3	AB	42061471	0.865492	1.08282	1.83647	0.823149
WB-074	CBF3_5	Landrace	H.vulgare	HOR5342	HOR5342	Ethiopia	2293	8.9806	38.7578	6	NA	Spring	E	m2a	Hap_3	Hap_1	VRN1-2	Hap_1	AB	55021561	0.982419	2.63773	1.85223	0.918142
WB-077	CBF3_5	Landrace	H.vulgare	HOR3292	HOR3292	Ethiopia	2293	8.9806	38.7578	2	NA	Spring	E	m2a	Hap_3	Hap_1	VRN1-2	Hap_1	AB	60216285	0.970947	1.1176	0.00347168	0.844943
WB-078	CBF3_4	Landrace	H.vulgare	HOR3294	HOR3294	Ethiopia	2293	8.9806	38.7578	2	NA	Spring	E	NA	Het	Hap_3	VRN1-12	Hap_1	AB	35314650	0.874655	0.885457	0.0177591	0.819949
WB-088	NA	Landrace	H.vulgare	HOR10761	HOR10761	Ethiopia	2293	5.63333	38.2333	2	NA	Winter	E	m2a	Hap_3	Hap_1	VRN1-13	Hap_1	AB	37725745	0.653055	1.00005	1.15814	0.816548
WB-089	CBF3_2	Landrace	H.vulgare	HOR10162	HOR10162	Libya	16	32.8872	13.1913	2	NA	Spring	C	t2ab	Hap_1	Hap_1	VRN1-1	Hap_3	N	56718141	0.732603	1.03072	1.30293	0.840369
WB-090	CBF3_2	Landrace	H.vulgare	HOR10169	HOR10169	Libya	16	32.8872	13.1913	2	NA	Spring	A	NA	Het	Hap_1	VRN1-1	Hap_3	N	50473054	0.495407	1.00337	1.17421	0.865123
WB-091	CBF3_4	Landrace	H.vulgare	HOR10280	HOR10280	Libya	16	26.8031	13.5333	2	NA	Spring	B	t2ab	Hap_4	Hap_3	VRN1-4	Hap_3	AB	68562754	0.498778	1.56155	1.26231	0.924967
WB-094	CBF3_2	Landrace	H.vulgare	HOR1683	HOR1683	Morocco	78	33.9716	-6.84981	6	NA	Spring	C	t2ab	Hap_1	Hap_1	VRN1-4	Hap_3	AB	42778782	0.464171	0.810413	1.32188	0.892019
WB-095	CBF3_2	Landrace	H.vulgare	HOR7326	HOR7326	Morocco	78	33.9716	-6.84981	6	NA	Spring	C	t2ab	Hap_1	Hap_1	VRN1-4	Hap_3	AB	48483888	0.811519	1.31794	1.92521	0.903932
WB-096	CBF3_4	Landrace	H.vulgare	HOR7327	HOR7327	Morocco	78	33.9716	-6.84981	6	NA	Spring	C	NA	Het	Hap_1	VRN1-4	Hap_3	AB	58638173	0.664719	1.11869	1.7683	0.948899
WB-097	NA	Landrace	H.vulgare	HOR7328	HOR7328	Morocco	78	33.9716	-6.84981	6	NA	Spring	C	t2ab	Hap_1	Hap_1	VRN1-4	Hap_3	AB	37701653	0.809525	1.20803	1.85754	0.971636
WB-098	CBF3_2	Landrace	H.vulgare	HOR7329	HOR7329	Morocco	78	33.9716	-6.84981	6	NA	Spring	C	NA	Het	Hap_5	VRN1-4	Hap_3	B	56800226	0.763914	1.02325	1.92857	1.01286
WB-099	CBF3_5	Landrace	H.vulgare	HOR4450	HOR4450	Ethiopia	2293	8.9806	38.7578	2	NA	Spring	A	m2a	Hap_3	Hap_1	VRN1-3	Hap_2	AB	45380300	0.86702	1.52791	0.01382	1.03616
WB-100	NA	cultivar	H.vulgare	Barke	Barke	Germany	36	52.52	13.405	2	1996	Spring	Exclude	t2ab	Hap_1	NA	VRN1-3	Hap_2	N	40788752	0.676135	0.824953	1.3915	0.898591
WB-101	CBF3_1	cultivar	H.vulgare	Morex	Morex	USA	265	47.7746	-96.6094	6	1978	Spring	B	m2a	Hap_3	Hap_1	VRN1-1	Hap_3	N	54054244	1	1.55311	1.90858	1
WB-102	CBF3_4	cultivar	H.vulgare	Beatrix-gebeizt	Beatrix-gebeizt	Germany	19	51.5074	-0.127758	2	2004	Spring	A	NA	Het	Hap_3	VRN1-3	Hap_2	N	40036241	0.560259	1.23946	1.25579	0.860271
WB-103	CBF3_4	cultivar	H.vulgare	Djamila-gebeizt	Djamila-gebeizt	Germany	19	51.5074	-0.127758	2	2003	Spring	A	NA	Het	Hap_3	VRN1-1	Hap_3	N	42269039	0.513266	0.989048	0.937219	0.742093
WB-104	CBF3_4	cultivar	H.vulgare	Eunova-gebeizt	Eunova-gebeizt	Austria	19	51.5074	-0.127758	2	2000	Spring	A	NA	Het	NA	VRN1-1	Hap_3	N	46217066	0.40577	0.470665	0.911437	0.747396
WB-105	NA	cultivar	H.vulgare	Streif-gebeizt	Streif-gebeizt	Germany	19	51.5074	-0.127758	2	2007	Spring	A	NA	Het	Hap_3	VRN1-3	Hap_2	N	45335562	0.41366	1.07209	1.03291	0.78941
WB-106	CBF3_3	cultivar	H.vulgare	Ursa-gebeizt	Ursa-gebeizt	Germany	19	51.5074	-0.127758	2	2001	Spring	A	m2a	Hap_2	NA	VRN1-2	Hap_1	N	46294406	0.468636	0.697477	0.907657	0.79346
WB-107	CBF3_4	cultivar	H.vulgare	Victoriana-gebeizt	Victoriana-gebeizt	Austria	19	51.5074	-0.127758	2	2007	Spring	A	NA	Het	Hap_3	VRN1-3	Hap_2	N	40856898	0.432005	0.973319	0.995195	0.824302
WB-108	CBF3_3	Landrace	H.vulgare	Tadmor-IPK	Tadmor-IPK	Syria	NA	34.8	38.9	2	NA	Winter	D	m2a	Hap_2	Hap_2	VRN1-6	Hap_3	AB	36816210	0.639224	0.840112	0.902843	0.770133
WB-109	NA	Landrace	H.vulgare	Arta	Arta	Syria	NA	34.8	38.9	2	NA	Winter	D	m2a	Hap_2	Hap_2	VRN1-14	Hap_3	AB	37548762	0.470065	0.570269	0.913066	0.785612
WB-111	CBF3_2	Landrace	H.vulgare	IQ 70061	BCC0093	Iraq	38	33.3128	44.3615	2	NA	Spring	A	t2ab	Hap_1	Hap_4	VRN1-4	Hap_3	N	44324227	0.962342	1.1809	1.82054	0.831902
WB-113	CBF3_7	Landrace	H.vulgare	IG 31903	BCC0126	Morocco	1300	31.37	-5.79	6	NA	Spring	C	t2ab	Hap_1	Hap_3	VRN1-4	Hap_3	AB	65316958	0.641788	0.973084	1.42906	0.81034
WB-114	CBF3_2	Landrace	H.vulgare	IG 31925	BCC0129	Morocco	550	31.9051	-4.72775	6	NA	Spring	C	t2ab	Hap_1	Hap_1	VRN1-4	Hap_3	AB	63914855	0.609841	1.10079	1.34429	0.830632
WB-115	CBF3_7	Landrace	H.vulgare	IG 32019	BCC0149	Morocco	600	34.0181	-5.00785	6	NA	Spring	C	t2ab	Hap_1	Hap_3	VRN1-4	Hap_3	AB	71987957	0.720231	1.07177	1.45925	0.916128
WB-117	CBF3_1	Landrace	H.vulgare	Shayir IG 32973	BCC0167	Oman	400	22.6667	57.3333	6	NA	Spring	C	m2a	Hap_3	Hap_1	VRN1-4	Hap_3	AB	51761562	0.504386	1.16882	1.42568	0.857563
WB-118	CBF3_4	Landrace	H.vulgare	IG 128104	BCC0173	Pakistan	3050	36.1654	74.1786	6	NA	Spring	F	m2a	Hap_3	Hap_1	VRN1-8	Hap_2	AB	60173494	0.586649	1.11275	0.00347415	0.847213
WB-119	CBF3_3	Landrace	H.vulgare	IG 31424	BCC0190	Syria	350	36.8333	40.0722	2	NA	Winter	D	m2a	Hap_2	NA	VRN1-6	Hap_3	AB	61095591	0.619926	0.890112	1.43028	0.917639
WB-120	CBF3_2	Landrace	H.vulgare	IG 31444	BCC0192	Syria	300	36.3833	38.9597	2	NA	Spring	Exclude	NA	Het	NA	VRN1-1	Hap_3	AB	41733143	0.511045	0.684121	1.50528	0.963963
WB-121	CBF3_3	Landrace	H.vulgare	IG 31513	BCC0195	Syria	1420	33.8167	36.5442	2	NA	Winter	D	m2a	Hap_2	Hap_2	VRN1-6	Hap_3	AB	39600010	0.835718	0.703806	1.65763	0.879389
WB-122	NA	Landrace	H.vulgare	K-14943	BCC0218	Tajikistan	819	38.5598	68.787	6	NA	Spring	F	m2a	Hap_3	NA	VRN1-8	Hap_2	AB	28124237	0.353017	1.16018	0.0148663	0.93384
WB-123	CBF3_2	Landrace	H.vulgare	K-10628	BCC0219	Tajikistan	819	38.5598	68.787	6	NA	Spring	C	t2ab	Hap_1	NA	VRN1-4	Hap_3	AB	53752611	0.745658	1.04332	0.0077783	0.888602
WB-124	CBF3_2	cultivar	H.vulgare	Xin Mai 1 Hao	BCC0421	China	16	32.0617	118.763	6	NA	Spring	C	t2ab	Hap_1	NA	VRN1-4	Hap_3	AB	38750713	0.597824	1.21041	1.551	0.884661
WB-125	NA	cultivar	H.vulgare	Gang Tuo Qing Ke 1 hao	BCC0423	China	498	30.6517	104.076	6	NA	Spring	F	m2a	Hap_3	Hap_1	VRN1-8	Hap_2	A	30597825	0.648957	0.93309	0.0136645	0.82748
WB-126	CBF3_3	cultivar	H.vulgare	E Dong 85-1	BCC0427	China	40	30.5465	114.342	2	NA	Facultative	D	m2a	Hap_2	Hap_2	VRN1-24	Hap_4	N	50491267	0.626318	0.84145	1.61681	0.928089
WB-127	CBF3_4	cultivar	H.vulgare	Fu 8	BCC0432	China	1061	40.8174	111.766	2	NA	Spring	A	t2ab	Hap_4	Hap_3	VRN1-1	Hap_3	N	45888575	0.657085	1.42951	1.39858	0.919148
WB-128	CBF3_3	cultivar	H.vulgare	Vladivostok	BCC0436	China	218	43.8171	125.324	6	NA	Facultative	B	m2a	Hap_2	Hap_2	VRN1-27	Hap_2	N	46772890	0.833344	1.32982	1.81686	0.940436
WB-129	CBF3_4	cultivar	H.vulgare	Manchuria Native 1	BCC0438	China	218	43.8171	125.324	6	NA	Facultative	F	m2a	Hap_3	Hap_1	VRN1-25	Hap_2	A	43047960	0.717529	1.17644	1.58314	0.840695
WB-130	CBF3_4	cultivar	H.vulgare	Fengtien Black	BCC0439	China	218	43.8171	125.324	6	NA	Spring	F	m2a	Hap_3	Hap_1	VRN1-8	Hap_2	A	51793984	0.972644	1.0959	1.69319	0.909402
WB-131	CBF3_3	cultivar	H.vulgare	Harbin Native	BCC0446	China	218	43.8171	125.324	6	NA	Facultative	B	m2a	Hap_2	Hap_2	Strider	Hap_2	N	48548467	0.764995	1.19717	1.47482	0.901074
WB-132	CBF3_3	cultivar	H.vulgare	Mulan	BCC0447	China	218	43.8171	125.324	6	NA	Spring	B	m2a	Hap_2	Hap_2	VRN1-5	Hap_2	N	61529672	0.79484	1.15451	1.50683	0.918677
WB-133	CBF3_4	cultivar	H.vulgare	Itu Native	BCC0502	China	6	36.0671	120.383	6	NA	Spring	F	m2a	Hap_3	Hap_1	VRN1-8	Hap_2	A	45620398	0.660948	1.10265	1.54428	0.885789
WB-134	CBF3_4	cultivar	H.vulgare	Rajkiran	BCC0524	India	213	28.6139	77.209	6	NA	NA	C	t2ab	Hap_4	NA	VRN1-9	Hap_5	AB	36300307	0.628049	1.18913	1.66722	0.978146
WB-135	CBF3_4	cultivar	H.vulgare	C-138	BCC0526	India	213	28.6139	77.209	6	NA	Spring	F	m2a	Hap_2	NA	VRN1-11	Hap_6	AB	49365389	0.707642	0.922607	1.68333	0.926868
WB-137	CBF3_4	cultivar	H.vulgare	Ratna	BCC0532	India	213	28.6139	77.209	6	NA	Spring	D	t2ab	Hap_4	Hap_3	VRN1-29	Hap_7	AB	49977251	0.853489	1.19015	1.49331	0.985481
WB-138	CBF3_4	cultivar	H.vulgare	Lakhan	BCC0533	India	213	28.6139	77.209	6	NA	NA	F	t2ab	Hap_4	Hap_3	VRN1-9	Hap_5	AB	51755943	0.611013	1.22148	1.5874	0.919
WB-139	CBF3_1	cultivar	H.vulgare	PL 172	BCC0535	India	213	28.6139	77.209	6	NA	Spring	B	m2a	Hap_3	NA	VRN1-2	Hap_1	N	43219594	0.672139	1.13244	1.53332	0.895939
WB-140	CBF3_4	cultivar	H.vulgare	Rewari	BCC0538	India	213	28.6139	77.209	6	NA	NA	F	t2ab	Het	Hap_3	VRN1-9	Hap_5	AB	43304798	0.764221	1.4991	1.56409	0.913665
WB-141	CBF3_4	cultivar	H.vulgare	Churtanchan 1	BCC0551	India	213	28.6139	77.209	6	NA	Spring	F	NA	Het	Hap_3	VRN1-8	Hap_2	AB	56294832	0.73158	1.46111	1.54668	0.873817
WB-142	CBF3_4	cultivar	H.vulgare	Pandukeshwar 2	BCC0577	India	213	28.6139	77.209	6	NA	NA	F	t2ab	Hap_4	Hap_3	VRN1-9	Hap_5	AB	50494856	0.597144	1.46738	1.56287	0.891014
WB-143	CBF3_3	cultivar	H.vulgare	Bijoria	BCC0579	India	213	28.6139	77.209	6	NA	NA	F	m2a	Hap_2	NA	VRN1-9	Hap_5	AB	31744730	0.706595	1.11352	1.68586	0.886837
WB-144	CBF3_4	cultivar	H.vulgare	Bana	BCC0581	India	213	28.6139	77.209	6	NA	NA	F	t2ab	Hap_4	Hap_3	VRN1-9	Hap_5	AB	44553456	0.652016	1.87667	2.11147	0.966086
WB-145	CBF3_3	cultivar	H.vulgare	Dairokkaku	BCC0625	Japan	375.5	36.6513	138.181	6	NA	Winter	F	m2a	Hap_2	Hap_2	VRN1-25	Hap_2	AB	49618630	0.770728	1.13025	1.84748	0.97681
WB-146	CBF3_4	cultivar	H.vulgare	Nigatsuko	BCC0642	Japan	19	34.6833	134.25	6	NA	Spring	F	NA	Het	NA	VRN1-8	Hap_2	AB	49801845	0	0	1.96871	1.05997
WB-147	CBF3_4	cultivar	H.vulgare	Buhobori	BCC0666	Republic of Korea	42	37.5665	126.978	6	NA	Facultative	F	m2a	Hap_3	NA	Strider	Hap_2	N	52017402	3.69714	5.88723	1.62363	1.11062
WB-148	CBF3_4	cultivar	H.vulgare	Namhaebori	BCC0667	Republic of Korea	42	37.5665	126.978	6	NA	Facultative	F	m2a	Hap_3	Hap_2	Strider	Hap_2	N	47648866	3.94349	6.69804	1.64964	1.09605
WB-149	CBF3_2	cultivar	H.vulgare	Hyanmaeg	BCC0675	Republic of Korea	42	37.5665	126.978	2	NA	Facultative	A	t2ab	Hap_1	Hap_1	VRN1-24	Hap_4	N	48412137	1.0178	1.3901	1.50488	1.07421
WB-150	CBF3_4	cultivar	H.vulgare	Tongyeong Covered 1	BCC0695	Republic of Korea	471	35.4606	128.213	6	NA	Facultative	F	m2a	Hap_3	Hap_1	VRN1-13	Hap_1	N	47133048	1.77878	1.26196	1.8185	1.04069
WB-151	CBF3_4	cultivar	H.vulgare	Sariweon Yugmobori 1	BCC0718	Republic of Korea	65	38.3786	126.436	6	NA	Facultative	F	m2a	Hap_3	Hap_1	Strider	Hap_2	N	43568635	0.843992	1.20138	1.53543	0.951487
WB-152	CBF3_3	cultivar	H.vulgare	Gupo Covered 2	BCC0729	Republic of Korea	471	35.4606	128.213	6	NA	Winter	F	m2a	Hap_2	Hap_2	VRN1-24	Hap_4	AB	51947156	0.99809	1.07959	1.88741	1.0336
WB-153	CBF3_3	Landrace	H.vulgare	Gho 4	BCC0732	Nepal	1301	27.7172	85.324	6	NA	NA	F	m2a	Hap_2	Hap_2	VRN1-9	Hap_5	AB	54609123	0.969638	1.61202	1.72267	1.04503
WB-154	CBF3_4	Landrace	H.vulgare	Macha Khola 1	BCC0745	Nepal	1301	27.7172	85.324	6	NA	NA	F	t2ab	Hap_4	Hap_3	VRN1-9	Hap_5	AB	54735391	0.79945	1.61451	1.92876	1.00481
WB-155	CBF3_3	Landrace	H.vulgare	Kagbeni 2	BCC0759	Nepal	1301	27.7172	85.324	6	NA	NA	F	m2a	Hap_2	Hap_2	VRN1-9	Hap_5	AB	58405965	0.925492	1.23371	1.91671	1.05245
WB-156	CBF3_4	Landrace	H.vulgare	Ulleri 10	BCC0766	Nepal	2070	28.421	83.9318	6	NA	NA	F	NA	Het	Hap_3	VRN1-9	Hap_5	AB	57166672	0.868367	1.86096	1.89061	1.06929
WB-157	CBF3_4	Landrace	H.vulgare	Ulleri 20	BCC0768	Nepal	2070	28.421	83.9318	6	NA	NA	F	t2ab	Hap_4	Hap_3	VRN1-9	Hap_5	AB	50708277	0.942707	1.78294	1.82427	1.02002
WB-158	CBF3_5	Landrace	H.vulgare	TKN24b	BCC0776	Nepal	2070	28.421	83.9318	6	NA	Winter	B	n2an2b	Het	Hap_1	Strider	Hap_2	AB	49225929	2.53979	3.45232	1.72632	1.00746
WB-159	CBF3_2	cultivar	H.vulgare	AC Oxbow	BCC0801	Canada	71	45.4215	-75.6972	2	NA	Facultative	A	t2ab	Hap_1	Hap_1	VRN1-27	Hap_2	N	51131591	0.726348	1.14334	1.6906	1.09174
WB-160	CBF3_1	cultivar	H.vulgare	Aliso	BCC0806	Mexico	2229	19.4326	-99.1332	6	NA	Spring	B	m2a	Hap_3	Hap_1	VRN1-4	Hap_3	N	35740329	0.627601	1.26482	1.67872	1.08287
WB-161	CBF3_4	cultivar	H.vulgare	Arupo	BCC0812	Mexico	2229	19.4326	-99.1332	2	NA	Spring	A	t2ab	Hap_4	Hap_3	VRN1-4	Hap_3	N	48280632	0.784471	2.07675	1.80342	0.961011
WB-162	CBF3_1	cultivar	H.vulgare	Beecher	BCC0817	USA	614	47.7511	-120.74	6	NA	Spring	Exclude	m2a	Hap_3	Hap_5	VRN1-4	Hap_3	AB	49592782	0.89718	1.357	1.78099	1.01054
WB-163	CBF3_2	cultivar	H.vulgare	Belford	BCC0818	USA	614	47.7511	-120.74	6	NA	Spring	C	t2ab	Hap_1	NA	VRN1-4	Hap_3	AB	51694102	0.697104	1.25582	1.72275	1.06976
WB-164	CBF3_2	cultivar	H.vulgare	Chia	BCC0844	Colombia	2554	4.71099	-74.0721	6	NA	Winter	F	t2ab	Hap_1	Hap_1	VRN1-13	Hap_1	AB	50864141	0.997654	1.18944	1.96664	1.08405
WB-165	CBF3_4	cultivar	H.vulgare	Compana	BCC0847	USA	614	47.7511	-120.74	2	NA	Facultative	D	m2a	Hap_3	Hap_1	VRN1-6	Hap_3	N	50111953	0.909898	1.08521	1.72708	1.02173
WB-166	CBF3_1	cultivar	H.vulgare	Diamond	BCC0852	Canada	71	45.4215	-75.6972	6	NA	Spring	B	m2a	Hap_3	Hap_1	VRN1-4	Hap_3	N	48142253	0.611049	1.35553	1.7261	0.985896
WB-167	CBF3_3	cultivar	H.vulgare	FNC 1	BCC0860	Uruguay	43	-34.8173	-56.1589	2	NA	Spring	A	m2a	Hap_2	Hap_2	VRN1-4	Hap_3	N	50163566	0.777016	1.02989	1.67738	0.969003
WB-168	CBF3_3	cultivar	H.vulgare	Gobernadora	BCC0869	Mexico	2229	19.4326	-99.1332	2	NA	Spring	B	m2a	Hap_2	Hap_2	VRN1-1	Hap_3	N	51147103	0.647044	1.44867	1.86992	1.01912
WB-169	CBF3_1	cultivar	H.vulgare	Hazen	BCC0875	USA	614	47.7511	-120.74	6	NA	Spring	B	m2a	Hap_3	Hap_1	VRN1-1	Hap_3	N	52916422	1.07709	1.42593	1.87061	1.15745
WB-170	CBF3_1	cultivar	H.vulgare	Husky	BCC0881	Canada	71	45.4215	-75.6972	6	NA	Facultative	B	m2a	Hap_3	Hap_1	VRN1-27	Hap_2	N	51371442	0.78022	1.57467	1.6237	0.957563
WB-171	CBF3_5	cultivar	H.vulgare	Kolla	BCC0892	Bolivia	2806	-19.0421	-65.2559	6	NA	Winter	E	m2a	Hap_3	Hap_1	VRN1-13	Hap_1	AB	52949261	0.923643	1.70106	1.82997	1.04554
WB-172	CBF3_4	Wild	H.spontaneum	HID135	HID135	Afghanistan	928	34.3529	62.204	2	NA	Winter	Exclude	m2a	Hap_3	Hap_1	VRN1-27	Hap_8	AB	55355001	0.910073	0.91488	1.82219	1.11227
WB-173	CBF3_4	cultivar	H.vulgare	Libra	BCC0899	Chile	544	-33.4489	-70.6693	2	NA	Spring	A	m2a	Hap_3	Hap_2	VRN1-4	Hap_3	AB	49743099	0.680092	1.29824	1.84075	1.06566
WB-174	CBF3_3	cultivar	H.vulgare	Manley	BCC0903	Canada	71	45.4215	-75.6972	2	NA	Spring	A	m2a	Hap_2	Hap_2	VRN1-1	Hap_3	N	50283065	0.936054	1.10179	1.66716	1.0762
WB-175	CBF3_4	cultivar	H.vulgare	Munsing	BCC0907	USA	614	47.7511	-120.74	2	NA	Facultative	D	m2a	Hap_3	Hap_1	VRN1-6	Hap_3	N	49719245	0.857918	1.25101	1.75754	1.05243
WB-180	CBF3_4	cultivar	H.vulgare	Apex	BCC1367	DEU/NLD	36	52.52	13.405	2	NA	Winter	A	NA	Het	NA	VRN1-14	Hap_2	AB	33355798	0.396866	0.540057	1.02784	0.815689
WB-181	CBF3_4	cultivar	H.vulgare	Aramier	BCC1368	Netherlands	9	52.3702	4.89517	2	NA	Spring	A	m2a	Hap_3	NA	VRN1-3	Hap_2	N	40421262	0.518534	0.992217	1.29554	0.724315
WB-183	CBF3_4	cultivar	H.vulgare	Beka	BCC1371	France	32	48.8566	2.35222	2	NA	Facultative	A	t2ab	Het	Hap_2	VRN1-13	Hap_1	N	52785564	0.724487	1.33932	1.38416	0.997006
WB-185	CBF3_3	cultivar	H.vulgare	Blenheim	BCC1373	United Kingdom	19	51.5074	-0.127758	2	NA	Spring	A	m2a	Hap_2	NA	VRN1-3	Hap_2	N	39924772	0.515772	0.970503	1.21217	0.721242
WB-186	NA	cultivar	H.vulgare	Gambrinus	BCC1374	Netherlands	9	52.3702	4.89517	2	NA	Spring	A	NA	Het	NA	VRN1-3	Hap_2	N	41790015	0.554345	1.12238	1.27062	0.79099
WB-187	CBF3_2	cultivar	H.vulgare	Carlsberg II	BCC1376	Denmark	6	55.6761	12.5683	2	NA	Spring	A	t2ab	Het	Hap_1	VRN1-1	Hap_3	N	51593841	0.548789	1.0738	1.3594	1.00329
WB-188	NA	cultivar	H.vulgare	Ceres	BCC1377	France	32	48.8566	2.35222	2	NA	Spring	A	t2ab	Het	NA	VRN1-1	Hap_3	AB	47000679	0.665009	1.12812	1.13643	0.713559
WB-189	NA	cultivar	H.vulgare	Claret	BCC1378	United Kingdom	19	51.5074	-0.127758	2	NA	Spring	A	NA	Het	Hap_3	VRN1-1	Hap_3	N	41043717	0.61818	1.39122	1.32938	0.685423
WB-191	CBF3_5	cultivar	H.vulgare	Sixtine	Sixtine	France	NA	NA	NA	6	NA	Winter	B	n2an2b	Het	Hap_1	VRN1-6	Hap_3	AB	48718618	2.85305	3.78826	1.85586	1.12066
WB-192	CBF3_2	cultivar	H.vulgare	Georgie	BCC1381	United Kingdom	19	51.5074	-0.127758	2	NA	Spring	A	t2ab	Hap_1	Hap_1	VRN1-1	Hap_3	N	46276001	0.540338	0.947477	1.08194	0.7573
WB-193	CBF3_4	cultivar	H.vulgare	Golden Promise	BCC1382	United Kingdom	19	51.5074	-0.127758	2	NA	Spring	A	t2ab	Hap_4	Hap_3	VRN1-1	Hap_3	N	50813921	1.01311	2.25415	1.91716	0.932478
WB-194	CBF3_4	cultivar	H.vulgare	Golf	BCC1383	United Kingdom	19	51.5074	-0.127758	2	NA	Spring	A	NA	Het	Hap_3	VRN1-1	Hap_3	N	50869042	0.440949	1.38309	1.12398	0.718154
WB-195	CBF3_4	cultivar	H.vulgare	Grit	BCC1384	Germany	36	52.52	13.405	2	NA	Spring	A	t2ab	Hap_4	Hap_3	VRN1-3	Hap_2	N	51757008	0.582582	1.03102	1.00372	0.808331
WB-196	CBF3_4	cultivar	H.vulgare	Gryf	BCC1385	Poland	112	52.2297	21.0122	2	NA	Spring	A	NA	Het	Hap_2	VRN1-3	Hap_2	N	43582539	0.312178	0.647292	0.954541	0.788426
WB-197	CBF3_3	cultivar	H.vulgare	Haisa II	BCC1386	Germany	36	52.52	13.405	2	NA	Facultative	A	m2a	Hap_2	Hap_2	VRN1-14	Hap_2	N	47881155	1.12125	1.63267	1.85557	1.1113
WB-198	CBF3_3	cultivar	H.vulgare	Hebe	BCC1387	Netherlands	9	52.3702	4.89517	2	NA	Spring	A	m2a	Hap_2	NA	VRN1-3	Hap_2	N	43781313	0.520733	0.846199	1.02183	0.791272
WB-199	NA	cultivar	H.vulgare	Hunter	BCC1389	Ireland	5	53.3498	-6.26031	2	NA	Spring	A	NA	Het	NA	VRN1-1	Hap_3	N	53940147	0.388575	0.642721	0.860389	0.749165
WB-200	CBF3_3	Landrace	H.vulgare	HOR7531	HOR7531	Poland	112	52.2297	21.0122	2	NA	Spring	A	m2a	Hap_2	NA	VRN1-3	Hap_2	N	51933023	1.02668	1.25659	2.05095	0.985127
WB-201	CBF3_3	cultivar	H.vulgare	Isaria	BCC1391	Germany	36	52.52	13.405	2	NA	Spring	A	m2a	Hap_2	Hap_2	VRN1-3	Hap_2	N	51500897	1.01388	1.24073	1.94232	1.03631
WB-202	CBF3_3	cultivar	H.vulgare	Kenia	BCC1392	Denmark	6	55.6761	12.5683	2	NA	Spring	A	m2a	Hap_2	Hap_2	VRN1-1	Hap_3	N	46935006	0.885307	1.57868	2.07337	1.10801
WB-203	CBF3_4	cultivar	H.vulgare	Mansholt-zweizeilig	BCC1394	Netherlands	9	52.3702	4.89517	2	ZZ	Spring	B	NA	Het	Hap_3	VRN1-3	Hap_2	AB	49115739	0.950814	1.90303	2.04729	1.11282
WB-204	NA	cultivar	H.vulgare	Menuet	BCC1395	Netherlands	9	52.3702	4.89517	2	NA	Facultative	A	t2ab	Hap_1	Hap_1	VRN1-14	Hap_3	N	42162085	0.680276	0.588485	1.02885	0.800691
WB-205	CBF3_4	cultivar	H.vulgare	Mette	BCC1396	Sweden	19	59.3293	18.0686	2	NA	Spring	A	NA	Het	Hap_3	VRN1-3	Hap_2	N	43446528	0.406255	1.20476	0.935877	0.761294
WB-206	CBF3_3	cultivar	H.vulgare	MFB 104	BCC1397	Hungary	108	47.4979	19.0402	2	NA	Spring	A	m2a	Hap_2	Hap_2	VRN1-3	Hap_2	N	46596703	1.03378	1.29837	2.06375	1.05137
WB-207	CBF3_4	cultivar	H.vulgare	MK 42	BCC1398	Hungary	108	47.4979	19.0402	2	NA	Spring	A	t2ab	Hap_4	Hap_3	VRN1-4	Hap_3	N	45991935	0.751551	1.75146	1.74543	1.04597
WB-208	NA	cultivar	H.vulgare	Nancy	BCC1399	Sweden	19	59.3293	18.0686	2	NA	Spring	A	m2at	Het	NA	VRN1-1	Hap_3	N	46760836	0.479689	0.654176	0.929898	0.81004
WB-209	CBF3_3	cultivar	H.vulgare	Natasha	BCC1400	France	32	48.8566	2.35222	2	NA	Spring	A	m2a	Hap_2	Hap_2	VRN1-3	Hap_2	N	44708837	0.378335	0.676599	0.967901	0.773059
WB-210	NA	cultivar	H.vulgare	Ortolan	BCC1401	Germany	36	52.52	13.405	2	NA	Spring	A	t2ab	Hap_1	NA	VRN1-4	Hap_3	N	53904066	0.457052	0.586403	0.818305	0.712015
WB-211	CBF3_3	cultivar	H.vulgare	Pallas	BCC1402	Sweden	19	59.3293	18.0686	2	NA	Spring	A	m2a	Hap_2	Hap_2	VRN1-1	Hap_3	N	73051043	0.533571	0.790965	0.908597	0.778462
WB-212	CBF3_3	cultivar	H.vulgare	Perun	BCC1403	DEU/Czech	254	50.0755	14.4378	2	NA	Spring	A	NA	Het	Hap_2	VRN1-3	Hap_2	N	47051256	0.304794	0.61402	0.979696	0.731583
WB-213	CBF3_5	cultivar	H.vulgare	Fior6814	Fior6814	Italy	82	44.9	9.9	2	NA	Winter	B	n2an2b	Het	Hap_1	Strider	Hap_2	AB	47939519	2.63862	5.4096	1.68979	1.09025
WB-214	CBF3_2	cultivar	H.vulgare	Plumage Archer	BCC1405	United Kingdom	19	51.5074	-0.127758	2	NA	Spring	A	t2ab	Hap_1	Hap_1	VRN1-1	Hap_3	N	49041970	0.689815	1.19205	1.79673	0.978462
WB-215	CBF3_2	cultivar	H.vulgare	Probstdorfer Adorra	BCC1407	Austria	171	48.2082	16.3738	2	NA	Spring	A	t2ab	Hap_1	NA	VRN1-1	Hap_3	N	50545791	0.778415	1.11624	1.79498	1.00779
WB-216	CBF3_2	cultivar	H.vulgare	Proctor	BCC1408	United Kingdom	19	51.5074	-0.127758	2	NA	Spring	A	t2ab	Hap_1	Hap_1	VRN1-1	Hap_3	N	47354513	1.00171	1.07663	1.80999	0.917428
WB-217	CBF3_2	cultivar	H.vulgare	Quantum	BCC1409	Austria	171	48.2082	16.3738	2	NA	Spring	A	NA	Het	Hap_1	VRN1-1	Hap_3	N	58271454	0.347072	0.559951	0.826931	0.724516
WB-218	CBF3_4	cultivar	H.vulgare	Rika	BCC1410	Sweden	19	59.3293	18.0686	2	NA	Spring	A	t2ab	Hap_4	NA	VRN1-1	Hap_3	N	47704200	0.871032	2.26571	1.81864	1.10952
WB-219	CBF3_3	cultivar	H.vulgare	Salome	BCC1411	Germany	36	52.52	13.405	2	NA	Spring	A	NA	Het	Hap_2	VRN1-3	Hap_2	AB	51381993	0.529582	0.648261	0.96222	0.73445
WB-220	NA	cultivar	H.vulgare	Sõrla	BCC1412	Sweden	19	59.3293	18.0686	2	NA	Spring	A	t2ab	Hap_4	Hap_3	VRN1-1	Hap_3	N	52325284	0.463815	1.00683	0.840997	0.740795
WB-221	CBF3_4	cultivar	H.vulgare	Sissy	BCC1413	Germany	36	52.52	13.405	2	NA	Spring	A	m2a	Hap_3	Hap_2	VRN1-3	Hap_2	N	43009862	0.555722	0.600593	0.814143	0.733982
WB-222	NA	cultivar	H.vulgare	Spartan	BCC1414	Czech Republic	254	50.0755	14.4378	2	NA	NA	A	m2a	Hap_2	NA	VRN1-9	Hap_5	N	46801884	0.581408	0.922306	0.674478	0.722171
WB-223	CBF3_2	cultivar	H.vulgare	Spratt Archer	BCC1415	United Kingdom	19	51.5074	-0.127758	2	NA	Spring	A	NA	Het	Hap_2	VRN1-1	Hap_3	N	41624654	0.689059	1.01252	2.01897	1.0471
WB-224	NA	cultivar	H.vulgare	Tellus	BCC1416	Sweden	19	59.3293	18.0686	2	NA	Spring	A	t2ab	Hap_4	NA	VRN1-3	Hap_2	N	48929063	0.586192	1.18091	0.997641	0.715416
WB-225	CBF3_4	cultivar	H.vulgare	Triumph	BCC1417	Germany	36	52.52	13.405	2	NA	Spring	A	NA	Het	Hap_3	VRN1-3	Hap_2	N	51460877	0.550207	1.04355	0.944496	0.671628
WB-226	NA	cultivar	H.vulgare	Tyra	BCC1418	Denmark	6	55.6761	12.5683	2	NA	Spring	A	t2ab	Hap_4	Hap_3	VRN1-3	Hap_2	N	43503906	0.524054	1.1016	0.939448	0.672528
WB-227	CBF3_3	cultivar	H.vulgare	Union	BCC1419	Germany	36	52.52	13.405	2	NA	Spring	A	m2a	Hap_2	Hap_2	VRN1-3	Hap_2	N	46872328	0.996322	1.0587	1.76617	1.01518
WB-228	CBF3_4	cultivar	H.vulgare	Vada	BCC1420	Netherlands	9	52.3702	4.89517	2	NA	Spring	A	t2ab	Hap_4	Hap_3	VRN1-1	Hap_3	N	45772256	0.51415	1.58908	1.7972	0.89207
WB-229	NA	cultivar	H.vulgare	Valticky	BCC1421	Czech Republic	254	50.0755	14.4378	2	NA	Spring	A	m2a	Hap_2	Hap_2	VRN1-1	Hap_3	N	49733362	1.01294	1.30533	1.56368	0.930112
WB-230	CBF3_4	cultivar	H.vulgare	Varunda	BCC1422	Netherlands	9	52.3702	4.89517	2	NA	Spring	A	NA	Het	Hap_3	VRN1-23	Hap_2	N	56317904	0.450521	0.893202	1.00781	0.667226
WB-231	CBF3_4	cultivar	H.vulgare	Volga	BCC1423	France	32	48.8566	2.35222	2	NA	Spring	A	NA	Het	NA	VRN1-1	Hap_3	N	48167615	0.572557	0.952606	0.96133	0.702947
WB-232	CBF3_3	cultivar	H.vulgare	Volla	BCC1424	Germany	36	52.52	13.405	2	NA	Spring	A	m2a	Hap_2	Hap_2	VRN1-3	Hap_2	N	49477036	0.824958	1.29835	1.55911	1.00357
WB-233	CBF3_3	cultivar	H.vulgare	Wisa	BCC1425	Germany	36	52.52	13.405	2	NA	Facultative	A	m2a	Hap_2	Hap_2	VRN1-14	Hap_2	N	49485556	0.713354	1.42863	1.92215	1.00096
WB-234	CBF3_2	cultivar	H.vulgare	Archer	BCC1428	United Kingdom	19	51.5074	-0.127758	2	NA	Spring	A	NA	Het	Hap_1	VRN1-1	Hap_3	N	48207062	0.6026	1.07874	1.88206	1.12463
WB-235	CBF3_3	cultivar	H.vulgare	Chevallier	BCC1430	France	241	46.3116	3.41677	2	NA	Spring	A	m2a	Hap_2	Hap_2	VRN1-1	Hap_3	N	49800090	0.694081	1.07153	1.75679	1.02167
WB-236	CBF3_3	cultivar	H.vulgare	Goldfoil	BCC1431	Austria	171	48.2082	16.3738	2	NA	Spring	A	m2a	Hap_2	Hap_2	VRN1-1	Hap_3	N	37559832	0.841952	1.61981	1.564	0.945345
WB-237	CBF3_3	cultivar	H.vulgare	Hana	BCC1432	Czech Republic	254	50.0755	14.4378	2	NA	Spring	A	m2a	Hap_2	Hap_2	VRN1-4	Hap_3	N	45810056	0.706373	1.26873	1.62687	1.01503
WB-238	CBF3_3	cultivar	H.vulgare	Heils Franken	BCC1433	Germany	122	45.4655	9.18652	2	NA	Spring	A	m2a	Hap_2	NA	VRN1-1	Hap_3	N	45856182	0.697644	1.05992	1.64575	1.00875
WB-239	CBF3_4	cultivar	H.vulgare	Kwassitzer Hanna	BCC1439	Czech Republic	254	50.0755	14.4378	2	NA	Spring	A	m2a	Hap_3	Hap_2	VRN1-1	Hap_3	N	54926034	2.46367	3.55196	1.79646	1.11986
WB-240	CBF3_3	cultivar	H.vulgare	Pammers Hohenauer Vollkorn	BCC1440	Austria	171	48.2082	16.3738	2	NA	Spring	A	m2a	Hap_2	Hap_2	VRN1-1	Hap_3	N	55182479	0.779645	1.06556	1.48504	0.999218
WB-241	CBF3_3	cultivar	H.vulgare	Pflugs Intensiv	BCC1441	Germany	308	49.3964	7.02296	2	NA	Spring	A	m2a	Hap_2	Hap_2	VRN1-1	Hap_9	N	42478056	0.839691	1.32024	1.5527	1.01754
WB-242	CBF3_1	cultivar	H.vulgare	Plumage	BCC1442	United Kingdom	19	51.5074	-0.127758	2	NA	Winter	F	m2a	Hap_3	Hap_1	VRN1-6	Hap_3	AB	50361577	0.832373	1.10008	0.00415102	0.946839
WB-243	CBF3_3	cultivar	H.vulgare	Probsteiner Landgerste	BCC1443	Germany	22	54.5239	9.56323	2	NA	Spring	A	m2a	Hap_2	Hap_2	VRN1-1	Hap_3	N	55985574	0.985207	1.00778	1.74566	0.98991
WB-244	CBF3_3	cultivar	H.vulgare	Slovensky 802	BCC1444	Czech Republic	254	50.0755	14.4378	2	NA	Spring	A	m2a	Hap_2	Hap_2	VRN1-1	Hap_3	N	48923169	0.593779	1.22968	1.32251	1.03177
WB-245	CBF3_3	cultivar	H.vulgare	Souche 142 Strotzheim	BCC1445	France	2129	45.583	7.65	2	NA	Spring	A	m2a	Hap_2	Hap_2	VRN1-1	Hap_3	N	53992961	0.790011	1.33455	1.65521	0.984387
WB-246	CBF3_3	cultivar	H.vulgare	Turquoise	BCC1447	France	152	46.6614	1.44827	2	NA	Spring	A	m2a	Hap_2	Hap_2	VRN1-1	Hap_3	N	54996835	0.936058	1.13714	1.49576	0.984688
WB-247	CBF3_4	cultivar	H.vulgare	Agneta	BCC1448	FIN/SWE	147	67.3319	23.7893	6	NA	Spring	B	m2a	Hap_3	Hap_2	VRN1-3	Hap_2	N	52621433	6.99494	12.0075	1.8076	1.07229
WB-249	CBF3_3	cultivar	H.vulgare	Bigo	BCC1452	Netherlands	-3	51.494	3.84968	6	NA	Spring	B	m2a	Hap_2	Hap_2	VRN1-23	Hap_2	N	49399853	0.930458	1.1903	1.47268	1.03036
WB-250	CBF3_5	Landrace	H.vulgare	Olli	BCC1453	Finland	3	60.1733	24.941	6	NA	Winter	B	m2an2b	Het	Hap_2	VRN1-23	Hap_2	AB	56046192	1.88955	3.01401	1.46589	0.967327
WB-251	CBF3_4	cultivar	H.vulgare	Belogorskij	BCC1455	Russia	17	59.9343	30.3351	6	NA	Spring	B	m2a	Hap_3	Hap_2	VRN1-1	Hap_3	N	54869244	3.32403	5.42018	1.67069	1.01957
WB-252	CBF3_4	cultivar	H.vulgare	Viking	BCC1456	Russia	176	58.6035	49.6668	2	NA	Spring	A	t2ab	Hap_4	Hap_3	VRN1-1	Hap_3	N	59577753	0.703612	1.57456	1.60356	1.06918
WB-253	CBF3_3	cultivar	H.vulgare	Risk	BCC1457	Russia	151	55.7558	37.6173	2	NA	Facultative	A	m2a	Hap_2	Hap_2	VRN1-13	Hap_1	N	57491107	0.594833	1.05825	1.53813	1.05137
WB-254	CBF3_3	cultivar	H.vulgare	Ilmen	BCC1458	Russia	245	56.8389	60.6057	2	NA	Spring	A	m2a	Hap_2	NA	VRN1-1	Hap_3	N	44138610	0.966389	1.13967	1.49666	0.929184
WB-255	CBF3_4	cultivar	H.vulgare	Temp	BCC1459	Russia	50	45.6415	39.7056	2	NA	Spring	A	m2a	Hap_3	Hap_2	VRN1-3	Hap_2	N	50886689	0.534737	1.06201	1.65765	1.20559
WB-256	CBF3_1	cultivar	H.vulgare	Omskij 80	BCC1461	Russia	86	54.9885	73.3242	2	NA	Spring	D	m2a	Hap_3	Hap_1	VRN1-1	Hap_3	N	47876767	0.929337	1.24946	1.81208	1.06481
WB-257	CBF3_3	cultivar	H.vulgare	Primorskij 89	BCC1463	Russia	46	52.0608	47.852	2	NA	Spring	A	m2a	Hap_2	Hap_2	VRN1-1	Hap_3	N	42044237	0.55974	1.18835	1.46431	0.970213
WB-258	CBF3_3	cultivar	H.vulgare	Doneckij 650	BCC1465	Ukraine	210	48.0159	37.8028	2	NA	Spring	A	NA	Het	Hap_2	VRN1-1	Hap_3	N	52022638	0.65736	1.19562	1.45871	0.912744
WB-259	CBF3_3	cultivar	H.vulgare	Odesskij 100	BCC1466	Ukraine	62	46.4825	30.7233	2	NA	Spring	A	m2a	Hap_2	Hap_2	VRN1-3	Hap_2	N	50474836	0.83779	1.37369	1.36469	0.974174
WB-260	CBF3_4	cultivar	H.vulgare	Zhodinskij 5	BCC1467	Belarus	206	53.9045	27.5615	2	NA	Winter	A	t2ab	Hap_4	Hap_3	VRN1-13	Hap_1	AB	49639913	0.79262	1.56113	1.50978	1.04318
WB-261	CBF3_3	cultivar	H.vulgare	Tselinij 213	BCC1468	Kazakhstan	335	51.9165	69.411	2	NA	Winter	D	m2a	Hap_2	Hap_2	VRN1-27	Hap_2	AB	51096599	0.993115	1.20399	1.60175	1.14126
WB-262	CBF3_3	cultivar	H.vulgare	Granal	BCC1469	Kazakhstan	335	51.9165	69.411	2	NA	Facultative	A	m2a	Hap_2	Hap_2	VRN1-27	Hap_2	N	57311152	0.911091	1.16832	1.74906	1.10866
WB-263	CBF3_4	cultivar	H.vulgare	Unumli-Arpa	BCC1470	Uzbekistan	444	41.2995	69.2401	2	NA	Facultative	B	m2a	Hap_3	Hap_1	Strider	Hap_10	N	56304309	0.764111	0.917565	1.73021	1.01785
WB-264	CBF3_4	cultivar	H.vulgare	Nutans 115	BCC1471	Armenia	975	40.1792	44.4991	2	NA	Winter	D	m2a	Hap_3	Hap_1	VRN1-6	Hap_3	AB	57290541	0.69961	1.5069	1.87375	1.0091
WB-266	CBF3_4	cultivar	H.vulgare	Klepeninskij	BCC1474	Ukraine	313.8	44.9672	34.1472	6	NA	Facultative	B	m2a	Hap_3	Hap_2	Strider	Hap_2	N	59396008	2.89116	4.54358	1.72638	1.02949
WB-267	CBF3_1	cultivar	H.vulgare	Afrasiab	BCC1476	Uzbekistan	742	39.627	66.975	6	NA	Spring	B	m2a	Hap_3	Hap_1	VRN1-4	Hap_3	N	64453523	0.793014	1.13905	1.65092	1.01699
WB-268	CBF3_4	Landrace	H.vulgare	K 9338	BCC1479	Russia	1	64.5473	40.5602	6	NA	Spring	B	m2a	Hap_3	Hap_2	VRN1-3	Hap_2	N	62564766	6.7002	10.8869	1.66734	1.16203
WB-269	NA	Landrace	H.vulgare	K 16411	BCC1480	Russia	1	64.5473	40.5602	2	NA	Facultative	A	NA	Het	Hap_1	Strider	Hap_2	N	51298899	0.430086	0.642685	0.957666	0.64672
WB-270	CBF3_4	Landrace	H.vulgare	K 3222	BCC1481	Russia	135	61.7833	34.35	2	NA	Spring	A	m2a	Hap_3	Hap_2	VRN1-1	Hap_3	N	61397321	0.485119	0.830379	0.941456	0.676828
WB-271	CBF3_4	cultivar	H.vulgare	Vjatich	BCC1482	Russia	176	58.6035	49.6668	2	NA	Spring	A	t2ab	Hap_4	Hap_3	VRN1-1	Hap_3	N	66571175	0.800929	1.43468	1.75227	1.05255
WB-272	CBF3_3	Landrace	H.vulgare	K 4511	BCC1483	Russia	120	59.2181	39.8978	2	NA	Spring	A	NA	Het	NA	VRN1-1	Hap_3	N	42876947	0.343043	0.816485	1.02632	0.665491
WB-273	CBF3_4	Landrace	H.vulgare	K 9511	BCC1484	Russia	106	57.7775	40.9699	6	NA	Spring	B	m2a	Hap_3	Hap_2	VRN1-3	Hap_2	N	52388349	7.18048	10.0561	1.62011	1.03909
WB-274	CBF3_3	cultivar	H.vulgare	Pallidum 45	BCC1485	Russia	210	51.5564	45.9798	6	NA	Facultative	B	m2a	Hap_2	Hap_2	VRN1-27	Hap_2	N	53068575	0.713694	0.960702	1.60329	0.893997
WB-275	CBF3_4	Landrace	H.vulgare	K 21820	BCC1487	Russia	1694	42.975	47.5019	2	NA	Spring	A	NA	Het	Hap_3	VRN1-3	Hap_2	N	43186916	0.587502	1.04673	0.849531	0.809142
WB-276	CBF3_3	cultivar	H.vulgare	Tulunskii 23/11	BCC1490	Russia	596	56.1321	103.949	6	NA	Spring	B	m2a	Hap_2	Hap_2	VRN1-5	Hap_2	N	50908150	0.686197	1.26185	1.53171	0.977724
WB-277	CBF3_4	Landrace	H.vulgare	K 10693	BCC1491	Russia	100	66.7613	124.124	6	NA	Facultative	B	m2a	Hap_3	Hap_2	VRN1-27	Hap_2	N	48614040	3.88789	5.55828	1.70719	1.14621
WB-278	CBF3_1	cultivar	H.vulgare	Gelios	BCC1493	Ukraine	62	46.4825	30.7233	6	NA	Spring	B	m2a	Hap_3	Hap_1	VRN1-4	Hap_3	AB	54130241	0.896698	1.23698	1.58922	1.08138
WB-279	CBF3_4	Landrace	H.vulgare	K 11749	BCC1497	Kyrgyzstan	335	51.9165	69.411	2	NA	Facultative	D	m2a	Hap_3	Hap_2	Strider	Hap_10	N	47536237	2.42121	3.83958	1.52382	0.96507
WB-280	CBF3_4	Landrace	H.vulgare	K 17227	BCC1498	Uzbekistan	444	41.2995	69.2401	6	NA	Spring	F	NA	Het	Hap_1	VRN1-3	Hap_2	N	44268304	0.722668	1.61236	1.82756	1.12755
WB-281	NA	Landrace	H.vulgare	K 10628	BCC1500	Tajikistan	819	38.5598	68.787	6	NA	Spring	C	t2ab	0	Hap_1	VRN1-4	Hap_3	AB	49616167	0.770766	1.007	0.00842676	1.02262
WB-282	CBF3_5	Landrace	H.vulgare	K 10877	BCC1503	Turkmenia	230	37.9417	58.3836	6	NA	Facultative	B	m2a	Hap_3	Hap_2	Strider	Hap_10	N	44425574	0.703555	0.941037	1.6611	1.06702
WB-284	CBF3_4	cultivar	H.vulgare	Pallidum 4	BCC1505	Ukraine	60	48.4647	35.0462	6	NA	Facultative	B	m2a	Hap_3	Hap_2	VRN1-27	Hap_10	N	44001135	6.33458	11.3164	1.76977	1.09741
WB-285	CBF3_3	cultivar	H.vulgare	Odesskij 36	BCC1506	Ukraine	62	46.4825	30.7233	2	NA	Spring	A	m2a	Hap_2	NA	VRN1-1	Hap_3	N	42930005	1.06212	1.30634	1.67758	1.05645
WB-286	CBF3_3	cultivar	H.vulgare	Bavaria (Ackermanns Bavaria)	BCC1524	Germany	370	48.7904	11.4979	2	NA	Facultative	A	m2a	Hap_2	Hap_2	VRN1-14	Hap_2	N	41545160	0.734632	1.15354	1.98509	1.01959
WB-287	CBF3_4	cultivar	H.vulgare	Pumper	BCC1529	Austria	171	48.2082	16.3738	6	NA	Facultative	B	m2a	Hap_3	Hap_2	Strider	Hap_2	N	40977531	0.637126	0.937276	1.60701	0.964575
WB-288	CBF3_5	cultivar	H.vulgare	Novosadski 294 (NS 294)	BCC1541	Yugoslavia	538	43.8563	18.4131	2	NA	Facultative	B	n2an2b	Het	Hap_1	Strider	Hap_2	N	42521137	1.75551	3.38919	1.4528	0.905458
WB-289	CBF3_5	cultivar	H.vulgare	Athenais	BCC1548	Cyprus	135	35.1264	33.4299	6	NA	Winter	B	n2an2b	Het	Hap_1	Strider	Hap_2	AB	37469065	2.22774	3.55589	1.67101	0.988394
WB-290	CBF3_4	Landrace	H.vulgare	HOR 383	BCC1561	Bulgaria	552	42.6977	23.3219	6	NA	Facultative	B	m2a	Hap_3	Hap_2	Strider	Hap_2	N	51381845	2.65507	4.61722	1.4118	0.858034
WB-291	CBF3_5	Landrace	H.vulgare	HOR 750	BCC1565	Albania	113.6	41.3275	19.8187	6	NA	Spring	B	n2b	Hap_5	Hap_1	VRN1-4	Hap_3	AB	48976977	0.570603	1.0132	1.72015	0.968683
WB-292	CBF3_5	Landrace	H.vulgare	HOR 753	BCC1566	Greece	89	39.4912	21.9441	2	NA	Facultative	B	m2a	Hap_3	Hap_6	VRN1-18	Hap_2	N	34260604	0.461515	0.575397	1.04951	0.818195
WB-293	CBF3_4	Landrace	H.vulgare	HOR 10555	BCC1589	Italy	270	37.9333	12.7333	2	NA	Spring	A	t2ab	Hap_4	Hap_3	VRN1-1	Hap_3	N	39989654	0.606888	0.756444	1.01678	0.785899
WB-294	CBF3_3	Landrace	H.vulgare	FAO 3413	HOR2800	Iran	21	31.5333	48.8167	6	NA	Spring	F	m2a	Hap_2	NA	VRN1-2	Hap_1	AB	50357545	0.737512	1.00567	1.52355	0.976044
WB-297	CBF3_3	Landrace	H.vulgare	FAO 3450	HOR2835	Iran	1800	34.7608	48.3988	6	NA	Spring	F	m2a	Hap_2	Hap_2	VRN1-1	Hap_3	AB	42094817	0.742511	0.960844	1.43027	0.948998
WB-298	CBF3_5	Landrace	H.vulgare	HOR 4727	HOR4727	Turkey	634.6	40.3167	36.55	6	NA	Spring	B	NA	Het	Hap_1	VRN1-4	Hap_3	N	46213798	0.397842	0.88256	1.28922	0.845283
WB-299	CBF3_4	Landrace	H.vulgare	HOR7985	HOR7985	Turkey	1026	38.75	29.4167	2	NA	Facultative	D	m2a	Hap_3	Hap_1	VRN1-6	Hap_3	N	45612476	0.822298	1.27423	1.63392	0.97978
WB-300	CBF3_4	Landrace	H.vulgare	HOR 8006	HOR8006	Turkey	1026	38.75	29.4167	2	NA	Facultative	D	m2a	Hap_3	Hap_1	VRN1-6	Hap_3	N	45664815	0.861618	1.20578	1.52217	0.946094
WB-302	CBF3_4	Landrace	H.vulgare	HOR 8113	HOR8113	Turkey	974	39.25	29.5	2	NA	Facultative	D	m2a	Hap_3	Hap_2	VRN1-6	Hap_3	N	47098414	2.3188	3.99074	1.59124	1.00007
WB-303	CBF3_4	Landrace	H.vulgare	HOR 8160	HOR8160	Turkey	1006	38.7903	30.511	2	NA	Winter	D	m2a	Hap_3	Hap_3	VRN1-6	Hap_3	AB	40367066	1.22976	1.26299	1.463	1.01451
WB-304	CBF3_3	Landrace	H.vulgare	MR 1/13	HOR11370	Israel	779	31.7683	35.2137	2	NA	Spring	A	m2a	Hap_2	NA	VRN1-1	Hap_3	N	48390852	0.835876	1.13785	1.81443	1.11828
WB-305	CBF3_4	Landrace	H.vulgare	MR 3/51	HOR11371	Israel	779	31.7683	35.2137	2	NA	Spring	A	t2ab	Hap_4	Hap_3	VRN1-1	Hap_3	N	45701208	0.635641	1.46512	1.8343	1.10803
WB-306	CBF3_4	Landrace	H.vulgare	W 23833/8108	HOR11372	Israel	779	31.7683	35.2137	2	NA	Spring	A	m2a	Hap_3	Hap_2	VRN1-3	Hap_2	N	44356002	0.538857	1.34097	1.80038	1.12034
WB-307	NA	Landrace	H.vulgare	W 23833/2196 11	HOR11373	Israel	779	31.7683	35.2137	2	NA	Spring	A	m2a	Hap_2	Hap_2	VRN1-3	Hap_2	N	42151573	0.741511	1.08857	1.30436	0.964405
WB-308	NA	Landrace	H.vulgare	W 23829/8039 11	HOR11374	Israel	779	31.7683	35.2137	2	NA	NA	A	m2a	Hap_2	Hap_2	VRN1-9	Hap_11	N	49989861	0.882697	1.16265	1.56193	0.932173
WB-309	CBF3_3	Landrace	H.vulgare	HOR 12830	HOR12830	Syria	255	36.7014	38.0865	6	NA	Spring	C	m2a	Hap_2	Hap_2	VRN1-4	Hap_3	AB	52608445	0.908658	1.05955	1.90739	0.962548
WB-311	CBF3_2	Landrace	H.vulgare	Schwarze Gemeine Dreizack	HOR1962	Morocco	78	33.9716	-6.84981	6	NA	Spring	B	t2ab	Het	Hap_1	VRN1-1	Hap_3	AB	42830701	0.815607	1.00782	1.75712	0.975387
WB-312	CBF3_4	Landrace	H.vulgare	Gull	Gull	Sweden	19	59.3293	18.0686	2	NA	Spring	A	t2ab	Hap_4	Hap_3	VRN1-3	Hap_2	N	51297063	0.659489	1.35168	1.56085	0.968744
WB-315	CBF3_3	cultivar	H.vulgare	Anni	Anni	Estonia	12	59.437	24.7536	2	NA	Spring	A	NA	Het	NA	VRN1-1	Hap_3	AB	37791663	0.340553	0.863396	0.990173	0.859788
WB-316	CBF3_4	cultivar	H.vulgare	Optic	Optic	United Kingdom	19	51.5074	-0.127758	2	NA	Spring	A	NA	Het	Hap_3	VRN1-3	Hap_2	N	54494465	0.492587	1.06654	0.928361	0.821931
WB-317	CBF3_4	Landrace	H.vulgare	Asplund	Asplund	Sweden	19	59.3293	18.0686	6	NA	Spring	B	m2a	Hap_3	Hap_2	VRN1-5	Hap_2	N	47463605	1.92134	2.28436	1.71334	1.00804
WB-318	CBF3_4	Landrace	H.vulgare	Jadar	Jadar	Norway	5	59.9139	10.7522	6	NA	Spring	B	m2a	Hap_3	NA	VRN1-3	Hap_2	N	47988572	0.911846	1.04115	1.63579	0.906981
WB-319	CBF3_4	Landrace	H.vulgare	Maskin	Maskin	Norway	5	59.9139	10.7522	6	NA	Spring	B	m2a	Hap_3	Hap_2	VRN1-5	Hap_2	N	45249445	6.76931	9.68972	1.61007	0.95167
WB-320	CBF3_4	Landrace	H.vulgare	Vairogs	Vairogs	Latvia	15	56.9496	24.1052	6	NA	Spring	Exclude	m2a	Hap_3	NA	VRN1-3	Hap_2	N	38535521	1.68898	2.57547	1.70071	0.956347
WB-321	CBF3_4	cultivar	H.vulgare	Jukag gedbori	HOR4697	Republic of Korea	14	39.03	125.73	intermedium	NA	Winter	F	m2a	Hap_3	Hap_3	VRN1-6	Hap_1	AB	47919830	2.0028	0.609983	1.82354	0.963634
WB-322	CBF3_2	Landrace	H.vulgare	BCC0033	BCC0033	Algeria	620	36.3602	6.64243	6	NA	Spring	C	t2ab	Hap_1	Hap_1	VRN1-4	Hap_3	AB	53480962	0.91446	1.10582	1.95054	0.967886
WB-323	NA	Landrace	H.vulgare	BCC0050	BCC0050	Egypt	20	31.1321	33.8033	6	NA	Spring	C	t2ab	Hap_1	Hap_1	VRN1-4	Hap_3	AB	45222725	0.837516	1.02967	1.71272	0.942012
WB-324	CBF3_4	Landrace	H.vulgare	BCC0053	BCC0053	Egypt	50	31.2803	34.2402	6	NA	Spring	C	t2ab	Hap_4	Hap_3	VRN1-4	Hap_3	AB	47367277	0.947096	1.98763	1.58001	0.96427
WB-325	CBF3_2	Landrace	H.vulgare	BCC0056	BCC0056	Egypt	70	31.3543	27.2373	2	NA	Spring	A	NA	Het	Hap_1	VRN1-4	Hap_3	N	46149437	0.645403	1.09737	1.90029	0.963591
WB-326	CBF3_3	Landrace	H.vulgare	BCC0057	BCC0057	Egypt	122	28.7666	29.2321	6	NA	Spring	F	m2a	Hap_2	Hap_2	VRN1-8	Hap_2	AB	49309145	1.00674	1.18559	0.00423962	0.882691
WB-327	CBF3_4	Landrace	H.vulgare	BCC0097	BCC0097	Jordan	880	32.5454	35.8572	2	NA	Winter	D	t2ab	Hap_4	Hap_2	VRN1-6	Hap_3	AB	38689961	0.769838	2.16987	1.92086	1.02368
WB-328	CBF3_4	Landrace	H.vulgare	BCC0098	BCC0098	Jordan	530	32.5454	35.8572	6	NA	Spring	C	t2ab	Hap_4	Hap_3	VRN1-4	Hap_3	AB	40144474	0.851863	1.84572	1.88511	1.02914
WB-329	CBF3_3	Landrace	H.vulgare	BCC0099	BCC0099	Jordan	-260	31.9676	35.6095	2	NA	Winter	D	m2a	Hap_2	Hap_2	VRN1-6	Hap_3	AB	39540486	0.781178	1.16045	1.91126	0.995058
WB-331	NA	Landrace	H.vulgare	BCC0101	BCC0101	Jordan	480	31.6082	36.3498	6	NA	Spring	C	NA	Het	Hap_1	VRN1-4	Hap_3	AB	38176838	0.568283	1.06836	1.94941	0.927435
WB-332	CBF3_4	Landrace	H.vulgare	BCC0102	BCC0102	Jordan	670	32.4186	38.3166	2	NA	Winter	D	t2ab	Hap_4	Hap_3	VRN1-6	Hap_3	AB	37979303	1.05534	1.90619	1.69259	1.073
WB-333	CBF3_4	Landrace	H.vulgare	BCC0104	BCC0104	Jordan	650	31.6082	36.3498	2	NA	Winter	D	t2ab	Hap_4	Hap_3	VRN1-6	Hap_3	AB	36630497	0.953659	1.52172	1.89759	0.997855
WB-334	CBF3_2	Landrace	H.vulgare	BCC0109	BCC0109	Lebanon	700	34.3963	35.8958	6	NA	Spring	C	t2ab	Het	NA	VRN1-4	Hap_3	AB	38396363	0.746994	0.964875	1.75043	1.0425
WB-335	CBF3_2	Landrace	H.vulgare	BCC0163	BCC0163	Oman	13	24.3461	56.7075	2	NA	Spring	A	t2ab	Het	Hap_1	VRN1-4	Hap_3	N	35752290	0.493685	1.06475	1.47643	0.885788
WB-336	CBF3_7	Landrace	H.vulgare	BCC0164	BCC0164	Oman	500	23.1026	57.2875	2	NA	NA	Exclude	t2ab	Hap_1	Hap_3	VRN1-9	Hap_5	AB	39231027	1.03104	1.29956	1.39613	0.91327
WB-337	CBF3_1	Landrace	H.vulgare	BCC0165	BCC0165	Oman	300	22.559	56.025	6	NA	Spring	Exclude	m2a	Hap_3	NA	VRN1-4	Hap_3	AB	40637545	0.741991	1.12912	1.68219	0.887594
WB-338	CBF3_7	Landrace	H.vulgare	BCC0166	BCC0166	Oman	650	24.1667	56.25	6	NA	NA	F	NA	Het	Hap_3	VRN1-9	Hap_5	AB	36034277	0.357162	1.06585	1.88258	0.926814
WB-339	CBF3_4	Landrace	H.vulgare	BCC0186	BCC0186	Syria	470	34.7346	36.7173	6	NA	Facultative	B	m2a	Hap_3	NA	Strider	Hap_10	N	38316888	6.10351	9.88165	1.44853	0.968622
WB-340	NA	Landrace	H.vulgare	BCC0187	BCC0187	Syria	600	32.9249	36.1763	6	NA	Facultative	B	m2a	Hap_3	Hap_2	Strider	Hap_2	N	34065323	3.40025	5.50759	1.28566	0.970356
WB-341	CBF3_10	Landrace	H.vulgare	BCC0188	BCC0188	Syria	630	33.5728	36.4094	6	NA	Facultative	B	m2a	Hap_3	NA	Strider	Hap_2	N	38440599	3.48196	4.66851	1.64781	0.906435
WB-342	CBF3_1	Landrace	H.vulgare	BCC0189	BCC0189	Syria	320	36.5209	39.2376	6	NA	Winter	F	m2a	Hap_3	NA	VRN1-27	Hap_10	AB	36327086	2.69255	4.19162	1.70339	0.937045
WB-343	CBF3_3	Landrace	H.vulgare	BCC0191	BCC0191	Syria	470	36.3721	37.5161	NA	NA	NA	Exclude	m2a	Hap_2	Hap_2	VRN1-9	Hap_5	AB	55594471	0.972295	1.0271	1.44584	0.872536
WB-344	CBF3_3	Landrace	H.vulgare	BCC0193	BCC0193	Syria	300	36.4055	40.7969	2	NA	Winter	D	m2a	Hap_2	Hap_2	VRN1-6	Hap_3	AB	53138501	0.685075	0.92106	1.60511	0.912106
WB-345	CBF3_4	Landrace	H.vulgare	BCC0194	BCC0194	Syria	400	35.1397	36.7604	2	NA	Winter	D	m2a	Hap_3	NA	VRN1-26	Hap_7	AB	51409858	1.00852	1.1702	1.3663	0.924796
WB-346	CBF3_4	Landrace	H.vulgare	BCC0196	BCC0196	Syria	500	36.3721	37.5161	2	NA	Winter	D	m2a	Hap_3	Hap_1	VRN1-19	Hap_7	AB	54587045	0.693841	1.02115	1.57592	0.944593
WB-347	NA	Landrace	H.vulgare	BCC0198	BCC0198	Syria	700	32.9249	36.1763	2	NA	Winter	D	m2a	Hap_2	Hap_2	VRN1-6	Hap_3	AB	56498625	0.709416	1.14301	1.33574	0.912278
WB-348	CBF3_3	Landrace	H.vulgare	BCC0199	BCC0199	Syria	450	35.1397	36.7604	2	NA	Winter	D	m2a	Hap_2	Hap_2	VRN1-6	Hap_3	AB	53672891	0.787871	1.20319	1.47812	0.939715
WB-349	CBF3_4	Exclude	H.vulgare	BCC0020	BCC0020	United Arab Emirates	39	24.2992	54.6973	2	NA	Facultative	D	m2a	Hap_3	Hap_2	Strider	Hap_10	N	53675816	2.04835	3.29275	1.35341	0.887252
WB-350	CBF3_1	Landrace	H.vulgare	BCC0201	BCC0201	Syria	450	34.7346	36.7173	6	NA	Spring	C	m2a	Hap_3	Hap_1	VRN1-4	Hap_3	AB	50214877	0.805513	1.08975	1.4342	0.873972
WB-351	CBF3_2	Landrace	H.vulgare	BCC0203	BCC0203	Syria	160	34.8973	35.8825	6	NA	Spring	C	t2ab	Hap_1	Hap_1	VRN1-4	Hap_3	AB	55523646	0.874195	0.979437	1.85808	0.905135
WB-352	CBF3_2	Landrace	H.vulgare	BCC0205	BCC0205	Syria	35	35.5407	35.7953	6	NA	Spring	C	t2ab	Hap_1	Hap_1	VRN1-11	Hap_3	AB	54316107	0.697302	1.13888	1.71464	0.98482
WB-353	CBF3_3	Landrace	H.vulgare	BCC0209	BCC0209	Syria	1600	33.8446	36.55	2	NA	Winter	D	m2a	Hap_2	Hap_2	VRN1-19	Hap_7	AB	56626080	1.08446	1.17645	1.84405	0.957066
WB-354	CBF3_5	Landrace	H.vulgare	BCC0212	BCC0212	Syria	300	35.288	40.3089	6	NA	Winter	B	n2an2b	Het	NA	Strider	Hap_2	AB	58810450	2.21341	3.35203	1.60849	0.98678
WB-355	CBF3_7	Landrace	H.vulgare	BCC0214	BCC0214	Syria	20	35.5407	35.7953	6	NA	Winter	C	t2ab	Het	Hap_3	VRN1-6	Hap_3	AB	57579852	0.772729	1.00349	1.77357	0.996702
WB-356	CBF3_3	Landrace	H.vulgare	BCC0216	BCC0216	Syria	410	34.7346	36.7173	2	NA	Winter	D	m2a	Hap_2	Hap_2	VRN1-6	Hap_3	AB	58149852	1.04339	1.06379	1.5962	0.986586
WB-357	CBF3_3	Landrace	H.vulgare	HOR2589	HOR2589	Sudan	385	15.5007	32.5599	6	NA	Spring	B	NA	Het	Hap_2	VRN1-5	Hap_2	N	48655262	0.513915	1.3133	1.42002	0.878446
WB-359	NA	Exclude	H.vulgare	HOR4354	HOR4354	Israel	779	31.7683	35.2137	6	NA	Spring	C	t2ab	Hap_4	Hap_3	VRN1-4	Hap_3	AB	51678161	0.747127	1.60479	1.63024	0.980265
WB-360	CBF3_5	Landrace	H.vulgare	HOR4514	HOR4514	Yemen	2684	15.3169	44.4748	deficiens	NA	Spring	F	m2a	Hap_3	Hap_1	VRN1-2	Hap_1	AB	50256536	0.746311	1.43377	1.3727	0.849258
WB-361	CBF3_4	Landrace	H.vulgare	HOR6957	HOR6957	Yemen	2684	15.3169	44.4748	6	NA	NA	F	t2ab	Hap_4	Hap_3	VRN1-9	Hap_5	AB	48216452	0.686372	1.09263	1.52183	0.868104
WB-362	CBF3_3	Landrace	H.vulgare	HOR6958	HOR6958	Yemen	2684	15.3169	44.4748	2	NA	Winter	D	m2a	Hap_2	Hap_2	VRN1-6	Hap_3	AB	54140508	0.706356	1.17396	1.79164	1.00026
WB-363	CBF3_4	Landrace	H.vulgare	HOR8212	HOR8212	Egypt	8.4	31.2001	29.9187	6	NA	Spring	C	t2ab	Hap_1	Hap_1	VRN1-11	Hap_6	AB	48094550	0.856317	1.10246	1.50613	0.915428
WB-364	CBF3_4	Exclude	H.vulgare	HOR10727	HOR10727	Sudan	385	15.5007	32.5599	6	NA	Spring	C	t2ab	Hap_4	Hap_3	VRN1-11	Hap_3	AB	45702140	0.836776	1.50228	1.68789	0.906629
WB-365	CBF3_4	Landrace	H.vulgare	HOR4008	HOR4008	China	3650	29.6469	91.1172	intermedium	NA	Winter	F	m2a	Hap_3	Hap_1	VRN1-25	Hap_2	AB	51968612	0.771255	1.32113	0.00201133	0.924519
WB-368	CBF3_4	Landrace	H.vulgare	HOR1751	HOR1751	Afghanistan	2902	35	71.1504	2	NA	Winter	D	m2a	Hap_3	Hap_1	VRN1-6	Hap_3	AB	44407025	0.761813	1.04858	1.41935	0.809989
WB-370	CBF3_2	cultivar	H.vulgare	HOR3983	HOR3983	USA	614	47.7511	-120.74	6	NA	Spring	C	NA	Het	Hap_1	VRN1-4	Hap_3	AB	48762070	0.542954	1.30345	1.72773	0.932567
WB-371	CBF3_5	Landrace	H.vulgare	Tripolitaine9598	Tripolitaine9598	Libya	NA	NA	NA	2	NA	Winter	B	n2an2b	Het	Hap_1	Strider	Hap_2	AB	53464354	1.89827	3.22313	1.63834	0.874224
WB-372	CBF3_5	Landrace	H.vulgare	HOR7939	HOR7939	Ethiopia	2492	8.6333	38.05	2	NA	Spring	E	NA	Het	Hap_1	VRN1-12	Hap_1	AB	48025228	0.643165	1.43668	1.39512	0.873234
WB-373	CBF3_2	Landrace	H.vulgare	HOR7956	HOR7956	Ethiopia	2377	9.0667	38.4833	2	NA	Spring	A	t2ab	Hap_1	Hap_1	VRN1-4	Hap_3	N	46724158	0.566635	0.982035	1.40713	0.929805
WB-374	CBF3_2	Landrace	H.vulgare	HOR10463	HOR10463	Georgia	2090.2	42.9164	43.0114	2	NA	Facultative	D	t2ab	Hap_1	NA	VRN1-6	Hap_3	AB	38416906	0.469014	0.66355	0.873387	0.740659
WB-375	NA	Landrace	H.vulgare	HOR0725	HOR0725	Greece	1016.2	37.6667	22.1833	2	NA	Spring	Exclude	t2ab	Hap_1	NA	VRN1-1	Hap_3	N	42470407	0.510832	0.664242	1.00661	0.807653
WB-376	CBF3_4	Landrace	H.vulgare	HOR2833	HOR2833	Iran	1800	34.5833	48.8167	2	NA	Facultative	D	m2a	Hap_3	NA	VRN1-6	Hap_3	AB	42758648	0.748183	1.21619	1.7503	0.933325
WB-377	CBF3_4	Landrace	H.vulgare	HOR10651	HOR10651	Iraq	280	36.4433	43.2567	2	NA	Facultative	D	m2a	Hap_3	Hap_2	Strider	Hap_10	N	51728697	2.03304	3.52183	1.52762	0.777696
WB-379	NA	Landrace	H.vulgare	HOR11123	HOR11123	Italy	800	45.8719	10.3017	2	NA	Spring	A	m2a	Hap_3	Hap_2	VRN1-3	Hap_2	N	59265983	0.490156	0.894651	1.15873	0.840521
WB-382	CBF3_4	Landrace	H.vulgare	HOR7537	HOR7537	Poland	436	49.335	22.4103	2	NA	Spring	A	m2a	Hap_3	Hap_2	VRN1-3	Hap_2	N	55671516	0.548223	0.964625	1.14718	0.851837
WB-384	CBF3_4	Landrace	H.vulgare	HOR9450	HOR9450	Romania	724	46.7814	23.0831	2	NA	Spring	A	NA	Het	Hap_1	VRN1-2	Hap_1	N	48864625	0.662217	0.799904	1.21928	0.802718
WB-393	CBF3_3	Landrace	H.vulgare	HOR4017	HOR4017	Yugoslavia	591.6	43.8667	18.4167	2	NA	Spring	A	m2a	Hap_2	Hap_2	VRN1-1	Hap_3	N	51005631	0.908374	0.872947	1.13736	0.896668
WB-398	CBF3_4	Landrace	H.vulgare	HOR0386	HOR0386	Bulgaria	147	42.1342	24.9533	6	NA	Facultative	B	m2a	Hap_3	NA	Strider	Hap_2	N	51649385	2.86914	5.42246	1.52591	1.0345
WB-399	CBF3_2	Landrace	H.vulgare	HOR0819	HOR0819	Egypt	287.7	26.8167	30.8022	6	NA	Spring	C	NA	Het	Hap_1	VRN1-4	Hap_3	AB	67264535	0.530271	0.939856	1.75286	0.963731
WB-400	CBF3_5	Landrace	H.vulgare	HOR5428	HOR5428	Ethiopia	1289	9.5833	41.8667	6	NA	Winter	E	m2a	Hap_3	Hap_1	VRN1-13	Hap_1	AB	62428651	1.01311	1.29032	1.77813	0.958558
WB-401	CBF3_5	Landrace	H.vulgare	HOR5939	HOR5939	Ethiopia	1750	8.5333	34.8	6	NA	Spring	E	m2a	Hap_3	Hap_1	VRN1-12	Hap_1	AB	66412971	0.758543	1.65816	1.69507	0.852942
WB-402	NA	Landrace	H.vulgare	HOR10307	HOR10307	Ethiopia	2550	6.1667	36.6167	6	NA	Spring	C	t2ab	Hap_1	NA	VRN1-4	Hap_3	AB	42499100	0.951756	1.12765	1.6995	0.818455
WB-403	CBF3_5	Landrace	H.vulgare	HOR10058	HOR10058	France	1350	45.4322	6.55694	6	NA	Facultative	B	n2b	Hap_5	Hap_1	Strider	Hap_2	N	70742922	0.582167	1.28762	1.5529	1.01207
WB-404	NA	Landrace	H.vulgare	HOR9614	HOR9614	Georgia	1410.3	43.0456	42.7297	6	NA	Winter	D	NA	Het	Hap_3	VRN1-6	Hap_16	AB	48865313	0.985787	1.21027	1.42248	0.817099
WB-405	CBF3_4	Landrace	H.vulgare	HOR0771	HOR0771	Greece	888.3	39.0742	21.8242	6	NA	Facultative	B	m2a	Hap_3	Hap_2	Strider	Hap_2	N	73344450	3.83035	5.93631	1.63036	0.999733
WB-422	CBF3_2	Landrace	H.vulgare	HOR9882	HOR9882	Libya	720	26.335	17.2281	6	NA	Spring	C	t2ab	Hap_1	Hap_1	VRN1-4	Hap_3	AB	53526236	1.47014	1.42238	2.22814	1.18556
WB-424	CBF3_2	Landrace	H.vulgare	HOR9842	HOR9842	Libya	582.5	32.7667	22.25	6	NA	Spring	B	NA	Het	Hap_1	VRN1-1	Hap_3	N	52155326	0.965905	1.57707	2.43502	1.03294
WB-426	CBF3_3	Landrace	H.vulgare	HOR1943	HOR1943	Greece	70	37.9839	23.7294	2	NA	Spring	A	m2a	Hap_2	Hap_2	VRN1-4	Hap_3	AB	48095771	1.35325	1.66072	2.47103	1.07333
WB-427	NA	Landrace	H.vulgare	HOR10136	HOR10136	Libya	430	27.5678	14.5014	6	NA	Spring	C	NA	Het	Hap_1	VRN1-20	Hap_7	AB	52097348	0.959922	1.38963	2.5561	1.14749
WB-428	CBF3_4	Landrace	H.vulgare	HOR10105	HOR10105	Libya	350.7	27.5333	14.1572	6	NA	Winter	C	NA	Het	Hap_3	Strider	Hap_7	AB	49738757	0.95369	2.34387	2.3873	1.23018
WB-446	CBF3_4	Landrace	H.vulgare	BCC1576	BCC1576	Spain	594	40.4636	-3.74917	6	NA	Spring	C	t2ab	Hap_4	NA	VRN1-4	Hap_3	AB	46771892	0.919842	1.70046	1.75209	0.963656
WB-447	CBF3_4	Landrace	H.vulgare	HOR4072	HOR4072	Spain	2520.1	28.2914	-16.6289	6	NA	Spring	C	t2ab	Hap_4	Hap_3	VRN1-4	Hap_3	AB	48668779	0.581772	1.3688	1.70313	0.876138
WB-448	CBF3_4	Landrace	H.vulgare	HOR13887	HOR13887	Spain	608	40.4736	-3.74917	6	NA	Facultative	B	m2a	Hap_3	NA	Strider	Hap_2	N	53885444	3.54167	5.27314	1.85055	1.08853
WB-449	CBF3_5	Landrace	H.vulgare	HOR13932	HOR13932	Spain	629.1	40.4036	-3.74917	6	NA	Spring	B	m2an2b	Het	Hap_1	VRN1-4	Hap_3	AB	53637544	2.23492	3.56758	1.7149	1.11829
WB-450	CBF3_4	Landrace	H.vulgare	HOR13928	HOR13928	Spain	623.1	40.4136	-3.74917	6	NA	Spring	C	t2ab	Hap_4	Hap_3	VRN1-4	Hap_3	AB	53421988	0.929236	1.83871	1.80595	1.05396
WB-451	CBF3_4	Landrace	H.vulgare	HOR0420	HOR0420	Turkey	386	40.9572	39.0386	6	NA	Spring	B	t2ab	Hap_4	Hap_3	VRN1-4	Hap_3	N	48782741	0.859312	1.92996	2.04198	1.11094
WB-452	CBF3_5	Landrace	H.vulgare	HOR0435	HOR0435	Turkey	505	41.25	32.6833	6	NA	Facultative	B	m2ax2	Het	Hap_2	Strider	Hap_2	N	48273537	1.79769	2.09113	1.62613	1.00486
WB-453	CBF3_2	Landrace	H.vulgare	HOR0449	HOR0449	Turkey	14.2	41.0006	28.9186	6	NA	Spring	C	t2ab	Hap_1	Hap_1	VRN1-4	Hap_3	AB	48231481	0.869134	0.972486	1.5777	1.06948
WB-454	CBF3_5	Landrace	H.vulgare	HOR0452	HOR0452	Turkey	236.2	40.8269	30.8083	6	NA	Spring	B	n2b	Hap_5	Hap_1	VRN1-4	Hap_3	N	54170817	0.597351	1.27369	1.45682	1.04236
WB-455	CBF3_2	Landrace	H.vulgare	HOR0544	HOR0544	Turkey	38.2	41.6667	26.5667	6	NA	Spring	C	t2ab	Hap_1	Hap_1	VRN1-4	Hap_3	AB	62260137	0.702828	1.03724	1.6117	0.97148
WB-456	CBF3_2	Landrace	H.vulgare	HOR0889	HOR0889	Turkey	1205.9	37.8833	30.8	6	NA	Spring	C	t2ab	Hap_1	Hap_1	VRN1-4	Hap_3	AB	62362714	0.719362	1.04098	1.54704	0.953127
WB-457	CBF3_4	Landrace	H.vulgare	HOR0194	HOR0194	Ukraine	313.8	44.9672	34.1472	6	NA	Spring	B	t2ab	Hap_1	NA	VRN1-4	Hap_3	N	54150802	0.543247	1.14236	1.53843	1.07948
WB-458	CBF3_5	Landrace	H.vulgare	HOR1466	HOR1466	Turkey	0	38.4433	27.15	6	NA	Facultative	B	n2b	Hap_5	Hap_1	VRN1-6	Hap_3	N	52307004	0.724085	1.15013	1.25694	0.935826
WB-459	CBF3_5	Landrace	H.vulgare	HOR0751	HOR0751	Yugoslavia	671.9	42.1922	20.7794	6	NA	Facultative	B	m2ax2	Het	Hap_2	Strider	Hap_2	N	42031156	1.6535	2.42597	1.83034	0.982467
WB-460	CBF3_5	Landrace	H.vulgare	HOR5895	HOR5895	Ethiopia	2447	6.2	38.7	deficiens	NA	Spring	E	m2a	Hap_3	Hap_1	VRN1-2	Hap_1	AB	50823892	0.73798	1.1302	1.66587	0.91134
WB-461	CBF3_4	Exclude	H.vulgare	HOR1468	HOR1468	India	139	29.5786	67.9614	2	NA	Spring	F	m2a	Hap_3	NA	VRN1-2	Hap_1	AB	50278092	0.592405	1.20331	0.00831583	0.994772
WB-462	CBF3_5	Landrace	H.vulgare	HOR10334	HOR10334	Ethiopia	5780	9.1	37.3167	deficiens	NA	Spring	E	m2a	Hap_3	Hap_1	VRN1-2	Hap_1	B	51009862	0.807377	1.19937	1.67209	0.888321
WB-463	CBF3_5	Landrace	H.vulgare	HOR6514	HOR6514	Ethiopia	2000	8.65	39.0667	labile	NA	Spring	Exclude	m2a	Hap_3	Hap_1	VRN1-2	Hap_1	AB	49084166	1.0638	1.2949	1.68232	0.862173
WB-464	CBF3_2	Landrace	H.vulgare	HOR10958	HOR10958	Algeria	494	28	3	NA	NA	Spring	C	t2ab	Hap_1	Hap_1	VRN1-4	Hap_3	AB	50912081	0.707812	1.06815	1.52748	0.99462
WB-465	CBF3_5	Landrace	H.vulgare	HOR5918	HOR5918	Ethiopia	1848	9.2167	41.1	2	NA	Winter	E	m2a	Hap_3	Hap_1	VRN1-13	Hap_1	AB	42613541	0.906054	1.10069	0.0269817	0.903966
WB-466	CBF3_5	Landrace	H.vulgare	HOR5929	HOR5929	Ethiopia	1712	5.7833	36.5667	2	NA	Winter	E	m2a	Hap_3	Hap_1	VRN1-13	Hap_1	AB	49574168	0.875264	1.17925	0.00421695	0.798525
WB-467	CBF3_3	Landrace	H.vulgare	HOR11435	HOR11435	Ethiopia	2776.1	9.6667	39.5333	2	NA	Spring	A	m2a	Hap_2	Hap_2	VRN1-3	Hap_2	N	55572103	0.939602	1.00305	1.58937	0.858062
WB-468	CBF3_5	Landrace	H.vulgare	HOR10484	HOR10484	Iraq	40.3	33.3156	44.3919	2	NA	Winter	E	m2a	Hap_3	Hap_1	VRN1-13	Hap_1	AB	40348389	0.692628	1.25515	0.00518117	0.87254
WB-469	CBF3_1	Landrace	H.vulgare	HOR2779	HOR2779	Iran	1100	37.6333	47.8	2	NA	Winter	F	NA	Het	Hap_1	VRN1-6	Hap_3	AB	44799723	0.870048	1.05457	0.00933273	0.905156
WB-470	CBF3_1	Landrace	H.vulgare	HOR8813	HOR8813	Poland	361.2	49.5333	21.9667	2	NA	Winter	F	m2a	Hap_3	NA	VRN1-6	Hap_3	AB	51023782	0.562127	0.732748	0.00819429	0.828217
WB-471	CBF3_1	Landrace	H.vulgare	HOR4463	HOR4463	Russia	1682.5	42.1431	47.0947	2	NA	Winter	F	m2a	Hap_3	NA	VRN1-6	Hap_3	AB	48379564	0.699259	0.779822	0.00864216	0.809104
WB-472	CBF3_4	Landrace	H.vulgare	HOR1464	HOR1464	Afghanistan	4225	35.8833	71.18	6	NA	Winter	F	t2ab	Het	Hap_3	VRN1-13	Hap_1	AB	31873073	0.680676	0.959739	0.00983833	0.907224
WB-473	CBF3_1	Landrace	H.vulgare	HOR7321	HOR7321	Afghanistan	945	34.3667	62.1667	6	NA	Winter	F	t2ab	Het	Hap_1	VRN1-13	Hap_1	AB	59049742	0.865584	1.2548	0.0212416	0.955897
WB-474	CBF3_5	Landrace	H.vulgare	HOR5961	HOR5961	Ethiopia	1750	8.5333	34.8	6	NA	Spring	E	m2a	Hap_3	Hap_1	VRN1-2	Hap_1	AB	56523119	0.637547	1.23271	0.00369852	0.894818
WB-475	CBF3_2	Landrace	H.vulgare	HOR10364	HOR10364	Italy	661	39.8361	16.3728	6	NA	Facultative	C	t2ab	Hap_1	Hap_1	VRN1-6	Hap_3	N	54858018	0.744038	1.20198	1.32425	0.910257
WB-476	CBF3_4	Exclude	H.vulgare	HOR3270	HOR3270	Turkey	896	39.9334	32.8597	6	NA	Facultative	C	t2ab	Hap_4	Hap_3	VRN1-6	Hap_3	N	62159360	0.59157	1.34513	1.56891	1.01896
WB-477	CBF3_4	Exclude	H.vulgare	HOR3941	HOR3941	Israel	779	31.7683	35.2137	2	NA	Winter	D	t2ab	Hap_4	Hap_3	VRN1-19	Hap_7	AB	61865468	0.558717	1.48887	1.61354	1.10598
WB-478	CBF3_4	Landrace	H.vulgare	HOR9929	HOR9929	Libya	650	32.0167	12.3422	6	NA	Spring	C	t2ab	Hap_4	Hap_3	VRN1-4	Hap_3	AB	39532155	0.939471	1.34984	1.3379	0.965785
WB-479	CBF3_5	Wild	H.spontaneum	FT004	FT004	Israel	541.056	30.9336	34.8647	2	NA	Facultative	Exclude	NA	Het	NA	Strider	Hap_17	B	50761161	0	1.06463	1.56909	1.00431
WB-480	CBF3_5	Wild	H.spontaneum	FT073	FT073	Israel	426.309	31.4365	34.8878	2	NA	Facultative	Exclude	t2ab	Hap_1	Hap_7	VRN1-22	Hap_13	B	42571669	1.04515	1.94807	2.13856	1.19373
WB-482	CBF3_5	Wild	H.spontaneum	FT155	FT155	Israel	309.841	31.5953	34.8992	2	NA	Winter	Exclude	m2a	Hap_3	Hap_1	VRN1-22	Hap_13	AB	46978663	0.962758	1.67127	1.95352	1.13778
WB-483	CBF3_5	Wild	H.spontaneum	FT269	FT269	Jordan	340	32.63	35.7	2	NA	Winter	Exclude	m2a	Hap_3	NA	Strider	Hap_18	AB	46663071	0.977149	1.52233	1.92417	1.12265
WB-484	CBF3_4	Wild	H.spontaneum	FT872	FT872	Uzbekistan	1050	38.31	66.63	2	NA	Winter	Exclude	n2b	Hap_6	Hap_2	Strider	Hap_19	AB	44982759	0.891031	1.14095	1.96584	1.01673
WB-485	CBF3_2	Wild	H.spontaneum	HID03	HID03	Iraq	552	35.03	45.72	2	NA	Winter	Exclude	n2b	Hap_5	Hap_1	Strider	Hap_20	AB	46513121	0.711508	1.2934	1.69442	1.12714
WB-487	CBF3_2	Wild	H.spontaneum	HID55	HID55	Turkey	367	36.9092	39.7343	2	NA	Winter	Exclude	n2b	Hap_5	Hap_1	VRN1-21	Hap_13	AB	43484199	0.634223	1.66488	2.27877	1.08319
WB-496	CBF3_2	Wild	H.spontaneum	HID114	HID114	Lebanon	170	33.45	35.32	2	NA	Winter	Exclude	NA	Het	Hap_1	VRN1-22	Hap_21	AB	43444388	0.651733	1.35347	1.87906	1.04995
WB-497	CBF3_4	Wild	H.spontaneum	HID138	HID138	Iran	63	32	48.55	2	NA	Winter	Exclude	n2b	Hap_6	Hap_2	VRN1-15	Hap_22	AB	46972519	0.681064	1.27351	1.84696	1.06478
WB-498	CBF3_4	Wild	H.spontaneum	HID140	HID140	Iraq	979	36.4	44.2	2	NA	Winter	Exclude	m2a	Hap_3	Hap_1	VRN1-16	Hap_23	AB	45689098	0.804822	1.08611	1.91715	0.906888
WB-499	CBF3_5	Wild	H.spontaneum	HID144	HID144	Iran	585	30.0667	50.8333	2	NA	Winter	Exclude	NA	Het	NA	Strider	Hap_17	AB	46456881	0.0633217	1.20717	1.95296	0.937749
WB-500	NA	Wild	H.spontaneum	HID219	HID219	Afghanistan	1128	35.7244	71.2874	2	NA	Winter	Exclude	m2a	Hap_3	Hap_1	VRN1-28	Hap_5	AB	49508614	1.70085	2.49894	1.94237	1.07233
WB-501	CBF3_4	Wild	H.spontaneum	HID249	HID249	Iran	1645	33.2333	48.5667	2	NA	Winter	Exclude	n2b	Hap_6	Hap_2	Strider	Hap_5	AB	48514798	0.576039	1.16998	1.91967	1.07607
WB-502	CBF3_5	Landrace	H.vulgare	HOR4727	HOR4727	Turkey	896	39.9334	32.8597	6	NA	Spring	Exclude	n2b	Hap_5	Hap_1	VRN1-4	Hap_3	N	44651246	0.708235	1.50718	1.82828	0.910416
WB-505	CBF3_4	Wild	H.spontaneum	HID357	HID357	Turkey	1230.9	37.7866	39.748	2	NA	Winter	Exclude	n2b	Hap_6	NA	VRN1-17	Hap_2	AB	56358318	0.626362	0.898593	1.37245	0.906348
WB-506	CBF3_12	Wild	H.spontaneum	HID358	HID358	Turkey	688	37.925	40.211	2	NA	Winter	Exclude	m2an2b	Het	Hap_8	VRN1-14	Hap_24	AB	56448812	1.16603	1.66786	1.54061	0.960072
WB-508	CBF3_3	Wild	H.agriocrithon	HID380	HID380	China	48	39.9	116.39	NA	NA	Spring	Exclude	m2a	Hap_2	Hap_2	VRN1-8	Hap_2	AB	56144484	0.766287	1.10179	1.42795	0.93378
WB-510	CBF3_2	cultivar	H.vulgare	Barke	Barke	Germany	36	52.52	13.405	2	1996	Spring	A	t2ab	Hap_1	Hap_1	VRN1-3	Hap_2	N	43747813	0.59678	0.839078	1.32605	0.841945
WB-511	NA	Wild	H.spontaneum	ISR42-8	ISR42-8	Israel	-74	32.7213	35.5111	2	NA	Winter	Exclude	NA	Het	NA	Strider	Hap_25	AB	47920151	0.0383676	0.0141856	1.3502	0.967402
WB-512	CBF3_3	cultivar	H.vulgare	Scarlett	Scarlett	Germany	NA	52.5186	13.4081	2	1995	Spring	A	m2a	Hap_2	Hap_2	VRN1-1	Hap_3	N	55158077	0.666658	0.948956	1.51413	0.954851
