# Supplementary material for: Extensive allele mining discovers novel genetic diversity in the loci controlling frost tolerance in barley
Source: Theor Appl Genet. 2021 Nov 10;135(2):553–69. doi: 10.1007/s00122-021-03985-x (PMC8866391; doi:10.1007/s00122-021-03985-x)
Supplement: Supplementary file 11 — Supplementary file11 SNPs in the sequence of VRN-H1 and relative effect as predicted by snpEff (XLSX 15 KB) [file 122_2021_3985_MOESM11_ESM.xlsx]

## Sheet: Foglio1
Table S2: variants identified in the sequence of HvVRN1
#CHROM	POS	REF	ALT	INFO
chr5H	599122931	G	A	ANN=A|3_prime_UTR_variant|MODIFIER|HORVU5Hr1G095630.2|HORVU5Hr1G095630|transcript|HORVU5Hr1G095630.2|protein_coding|9/9|c.*20C>T|||||402|;AF=0.0066313
chr5H	599122935	C	T	ANN=T|splice_acceptor_variant&intron_variant|HIGH|HORVU5Hr1G095630.2|HORVU5Hr1G095630|transcript|HORVU5Hr1G095630.2|protein_coding|8/8|c.*17-1G>A||||||;LOF=(HORVU5Hr1G095630.2|HORVU5Hr1G095630|1|1.00);AF=0.0429688
chr5H	599122947	T	G	ANN=G|intron_variant|MODIFIER|HORVU5Hr1G095630.2|HORVU5Hr1G095630|transcript|HORVU5Hr1G095630.2|protein_coding|8/8|c.*17-13A>C||||||;AF=0.327848
chr5H	599122952	G	A	ANN=A|intron_variant|MODIFIER|HORVU5Hr1G095630.2|HORVU5Hr1G095630|transcript|HORVU5Hr1G095630.2|protein_coding|8/8|c.*17-18C>T||||||;AF=0.190476
chr5H	599122957	G	A	ANN=A|intron_variant|MODIFIER|HORVU5Hr1G095630.2|HORVU5Hr1G095630|transcript|HORVU5Hr1G095630.2|protein_coding|8/8|c.*17-23C>T||||||;AF=0.018797
chr5H	599123005	C	T	ANN=T|intron_variant|MODIFIER|HORVU5Hr1G095630.2|HORVU5Hr1G095630|transcript|HORVU5Hr1G095630.2|protein_coding|8/8|c.*17-71G>A||||||;AF=0.00248139
chr5H	599123044	G	T	ANN=T|intron_variant|MODIFIER|HORVU5Hr1G095630.2|HORVU5Hr1G095630|transcript|HORVU5Hr1G095630.2|protein_coding|8/8|c.*17-110C>A||||||;AF=0.00248139
chr5H	599123075	G	A	ANN=A|intron_variant|MODIFIER|HORVU5Hr1G095630.2|HORVU5Hr1G095630|transcript|HORVU5Hr1G095630.2|protein_coding|8/8|c.*17-141C>T||||||;AF=0.0620347
chr5H	599123082	G	A	ANN=A|intron_variant|MODIFIER|HORVU5Hr1G095630.2|HORVU5Hr1G095630|transcript|HORVU5Hr1G095630.2|protein_coding|8/8|c.*17-148C>T||||||;AF=0.00496278
chr5H	599123118	G	A	ANN=A|intron_variant|MODIFIER|HORVU5Hr1G095630.2|HORVU5Hr1G095630|transcript|HORVU5Hr1G095630.2|protein_coding|8/8|c.*17-184C>T||||||;AF=0.00248139
chr5H	599123228	T	C	ANN=C|intron_variant|MODIFIER|HORVU5Hr1G095630.2|HORVU5Hr1G095630|transcript|HORVU5Hr1G095630.2|protein_coding|8/8|c.*16+89A>G||||||;AF=0.0198511
chr5H	599123247	A	G	ANN=G|intron_variant|MODIFIER|HORVU5Hr1G095630.2|HORVU5Hr1G095630|transcript|HORVU5Hr1G095630.2|protein_coding|8/8|c.*16+70T>C||||||;AF=0.0248139
chr5H	599123281	C	G	ANN=G|intron_variant|MODIFIER|HORVU5Hr1G095630.2|HORVU5Hr1G095630|transcript|HORVU5Hr1G095630.2|protein_coding|8/8|c.*16+36G>C||||||;AF=0.560794
chr5H	599123497	G	A	ANN=A|intron_variant|MODIFIER|HORVU5Hr1G095630.2|HORVU5Hr1G095630|transcript|HORVU5Hr1G095630.2|protein_coding|7/8|c.624-53C>T||||||;AF=0.173697
chr5H	599123506	G	A	ANN=A|intron_variant|MODIFIER|HORVU5Hr1G095630.2|HORVU5Hr1G095630|transcript|HORVU5Hr1G095630.2|protein_coding|7/8|c.624-62C>T||||||;AF=0.310174
chr5H	599123514	C	T	ANN=T|intron_variant|MODIFIER|HORVU5Hr1G095630.2|HORVU5Hr1G095630|transcript|HORVU5Hr1G095630.2|protein_coding|7/8|c.624-70G>A||||||;AF=0.0198511
chr5H	599123524	T	C	ANN=C|intron_variant|MODIFIER|HORVU5Hr1G095630.2|HORVU5Hr1G095630|transcript|HORVU5Hr1G095630.2|protein_coding|7/8|c.624-80A>G||||||;AF=0.466501
chr5H	599123529	C	T	ANN=T|intron_variant|MODIFIER|HORVU5Hr1G095630.2|HORVU5Hr1G095630|transcript|HORVU5Hr1G095630.2|protein_coding|7/8|c.624-85G>A||||||;AF=0.00248139
chr5H	599123542	G	A	ANN=A|intron_variant|MODIFIER|HORVU5Hr1G095630.2|HORVU5Hr1G095630|transcript|HORVU5Hr1G095630.2|protein_coding|7/8|c.624-98C>T||||||;AF=0.301489
chr5H	599123545	T	C	ANN=C|intron_variant|MODIFIER|HORVU5Hr1G095630.2|HORVU5Hr1G095630|transcript|HORVU5Hr1G095630.2|protein_coding|7/8|c.624-101A>G||||||;AF=0.0198511
chr5H	599123602	G	C	ANN=C|intron_variant|MODIFIER|HORVU5Hr1G095630.2|HORVU5Hr1G095630|transcript|HORVU5Hr1G095630.2|protein_coding|7/8|c.623+93C>G||||||;AF=0.141439
chr5H	599123607	A	T	ANN=T|intron_variant|MODIFIER|HORVU5Hr1G095630.2|HORVU5Hr1G095630|transcript|HORVU5Hr1G095630.2|protein_coding|7/8|c.623+88T>A||||||;AF=0.00248139
chr5H	599123630	C	T	ANN=T|intron_variant|MODIFIER|HORVU5Hr1G095630.2|HORVU5Hr1G095630|transcript|HORVU5Hr1G095630.2|protein_coding|7/8|c.623+65G>A||||||;AF=0.00248139
chr5H	599123811	G	A	ANN=A|splice_region_variant&intron_variant|LOW|HORVU5Hr1G095630.2|HORVU5Hr1G095630|transcript|HORVU5Hr1G095630.2|protein_coding|6/8|c.514-7C>T||||||;AF=0.00248139
chr5H	599124009	G	A	ANN=A|intron_variant|MODIFIER|HORVU5Hr1G095630.2|HORVU5Hr1G095630|transcript|HORVU5Hr1G095630.2|protein_coding|5/8|c.469+72C>T||||||;AF=0.125313
chr5H	599124043	A	G	ANN=G|intron_variant|MODIFIER|HORVU5Hr1G095630.2|HORVU5Hr1G095630|transcript|HORVU5Hr1G095630.2|protein_coding|5/8|c.469+38T>C||||||;AF=0.0025
chr5H	599124150	A	T	ANN=T|intron_variant|MODIFIER|HORVU5Hr1G095630.2|HORVU5Hr1G095630|transcript|HORVU5Hr1G095630.2|protein_coding|4/8|c.430-30T>A||||||;AF=0.00248139
chr5H	599124163	A	G	ANN=G|intron_variant|MODIFIER|HORVU5Hr1G095630.2|HORVU5Hr1G095630|transcript|HORVU5Hr1G095630.2|protein_coding|4/8|c.430-43T>C||||||;AF=0.156328
chr5H	599124446	T	C	ANN=C|intron_variant|MODIFIER|HORVU5Hr1G095630.2|HORVU5Hr1G095630|transcript|HORVU5Hr1G095630.2|protein_coding|3/8|c.330-29A>G||||||;AF=0.309333
chr5H	599124904	A	C	ANN=C|intron_variant|MODIFIER|HORVU5Hr1G095630.2|HORVU5Hr1G095630|transcript|HORVU5Hr1G095630.2|protein_coding|2/8|c.262-331T>G||||||;AF=0.0391414
chr5H	599124909	G	A	ANN=A|intron_variant|MODIFIER|HORVU5Hr1G095630.2|HORVU5Hr1G095630|transcript|HORVU5Hr1G095630.2|protein_coding|2/8|c.262-336C>T||||||;AF=0.0037594
chr5H	599124949	G	A	ANN=A|intron_variant|MODIFIER|HORVU5Hr1G095630.2|HORVU5Hr1G095630|transcript|HORVU5Hr1G095630.2|protein_coding|2/8|c.262-376C>T||||||;AF=0.00248139
chr5H	599125258	G	A	ANN=A|intron_variant|MODIFIER|HORVU5Hr1G095630.2|HORVU5Hr1G095630|transcript|HORVU5Hr1G095630.2|protein_coding|2/8|c.262-685C>T||||||;AF=0.560794
chr5H	599125377	T	A	ANN=A|intron_variant|MODIFIER|HORVU5Hr1G095630.2|HORVU5Hr1G095630|transcript|HORVU5Hr1G095630.2|protein_coding|2/8|c.262-804A>T||||||;AF=0.00248139
chr5H	599125402	G	A	ANN=A|intron_variant|MODIFIER|HORVU5Hr1G095630.2|HORVU5Hr1G095630|transcript|HORVU5Hr1G095630.2|protein_coding|2/8|c.262-829C>T||||||;AF=0.044665
chr5H	599125419	C	T	ANN=T|intron_variant|MODIFIER|HORVU5Hr1G095630.2|HORVU5Hr1G095630|transcript|HORVU5Hr1G095630.2|protein_coding|2/8|c.262-846G>A||||||;AF=0.00248139
chr5H	599125462	G	A	ANN=A|intron_variant|MODIFIER|HORVU5Hr1G095630.2|HORVU5Hr1G095630|transcript|HORVU5Hr1G095630.2|protein_coding|2/8|c.262-889C>T||||||;AF=0.044665
chr5H	599125473	A	T	ANN=T|intron_variant|MODIFIER|HORVU5Hr1G095630.2|HORVU5Hr1G095630|transcript|HORVU5Hr1G095630.2|protein_coding|2/8|c.262-900T>A||||||;AF=0.00248139
chr5H	599125477	C	T	ANN=T|intron_variant|MODIFIER|HORVU5Hr1G095630.2|HORVU5Hr1G095630|transcript|HORVU5Hr1G095630.2|protein_coding|2/8|c.262-904G>A||||||;AF=0.00868486
chr5H	599125488	C	T	ANN=T|intron_variant|MODIFIER|HORVU5Hr1G095630.2|HORVU5Hr1G095630|transcript|HORVU5Hr1G095630.2|protein_coding|2/8|c.262-915G>A||||||;AF=0.117866
chr5H	599125491	C	T	ANN=T|intron_variant|MODIFIER|HORVU5Hr1G095630.2|HORVU5Hr1G095630|transcript|HORVU5Hr1G095630.2|protein_coding|2/8|c.262-918G>A||||||;AF=0.028536
chr5H	599125529	T	C	ANN=C|intron_variant|MODIFIER|HORVU5Hr1G095630.2|HORVU5Hr1G095630|transcript|HORVU5Hr1G095630.2|protein_coding|2/8|c.262-956A>G||||||;AF=0.0136816
chr5H	599125530	T	C	ANN=C|intron_variant|MODIFIER|HORVU5Hr1G095630.2|HORVU5Hr1G095630|transcript|HORVU5Hr1G095630.2|protein_coding|2/8|c.262-957A>G||||||;AF=0.079602
chr5H	599125866	C	A	ANN=A|intron_variant|MODIFIER|HORVU5Hr1G095630.2|HORVU5Hr1G095630|transcript|HORVU5Hr1G095630.2|protein_coding|2/8|c.261+1178G>T||||||;AF=0.122667
chr5H	599125889	C	A	ANN=A|intron_variant|MODIFIER|HORVU5Hr1G095630.2|HORVU5Hr1G095630|transcript|HORVU5Hr1G095630.2|protein_coding|2/8|c.261+1155G>T||||||;AF=0.00280899
chr5H	599126719	T	G	ANN=G|intron_variant|MODIFIER|HORVU5Hr1G095630.2|HORVU5Hr1G095630|transcript|HORVU5Hr1G095630.2|protein_coding|2/8|c.261+325A>C||||||;AF=0.00280899
chr5H	599126761	G	A	ANN=A|intron_variant|MODIFIER|HORVU5Hr1G095630.2|HORVU5Hr1G095630|transcript|HORVU5Hr1G095630.2|protein_coding|2/8|c.261+283C>T||||||;AF=0.0452261
chr5H	599126767	G	A	ANN=A|intron_variant|MODIFIER|HORVU5Hr1G095630.2|HORVU5Hr1G095630|transcript|HORVU5Hr1G095630.2|protein_coding|2/8|c.261+277C>T||||||;AF=0.0025
chr5H	599126770	G	A	ANN=A|intron_variant|MODIFIER|HORVU5Hr1G095630.2|HORVU5Hr1G095630|transcript|HORVU5Hr1G095630.2|protein_coding|2/8|c.261+274C>T||||||;AF=0.005
chr5H	599126781	C	T	ANN=T|intron_variant|MODIFIER|HORVU5Hr1G095630.2|HORVU5Hr1G095630|transcript|HORVU5Hr1G095630.2|protein_coding|2/8|c.261+263G>A||||||;AF=0.00496278
chr5H	599126808	G	A	ANN=A|intron_variant|MODIFIER|HORVU5Hr1G095630.2|HORVU5Hr1G095630|transcript|HORVU5Hr1G095630.2|protein_coding|2/8|c.261+236C>T||||||;AF=0.00248139
chr5H	599126809	G	T	ANN=T|intron_variant|MODIFIER|HORVU5Hr1G095630.2|HORVU5Hr1G095630|transcript|HORVU5Hr1G095630.2|protein_coding|2/8|c.261+235C>A||||||;AF=0.08933
chr5H	599126837	T	G	ANN=G|intron_variant|MODIFIER|HORVU5Hr1G095630.2|HORVU5Hr1G095630|transcript|HORVU5Hr1G095630.2|protein_coding|2/8|c.261+207A>C||||||;AF=0.0223325
chr5H	599126858	C	T	ANN=T|intron_variant|MODIFIER|HORVU5Hr1G095630.2|HORVU5Hr1G095630|transcript|HORVU5Hr1G095630.2|protein_coding|2/8|c.261+186G>A||||||;AF=0.00248139
chr5H	599126930	C	G	ANN=G|intron_variant|MODIFIER|HORVU5Hr1G095630.2|HORVU5Hr1G095630|transcript|HORVU5Hr1G095630.2|protein_coding|2/8|c.261+114G>C||||||;AF=0.00248139
chr5H	599126982	G	A	ANN=A|intron_variant|MODIFIER|HORVU5Hr1G095630.2|HORVU5Hr1G095630|transcript|HORVU5Hr1G095630.2|protein_coding|2/8|c.261+62C>T||||||;AF=0.00248139
chr5H	599127004	G	A	ANN=A|intron_variant|MODIFIER|HORVU5Hr1G095630.2|HORVU5Hr1G095630|transcript|HORVU5Hr1G095630.2|protein_coding|2/8|c.261+40C>T||||||;AF=0.00496278
chr5H	599127067	G	T	ANN=T|missense_variant|MODERATE|HORVU5Hr1G095630.2|HORVU5Hr1G095630|transcript|HORVU5Hr1G095630.2|protein_coding|2/9|c.238C>A|p.Leu80Ile|2376/2940|238/735|80/244||;AF=0.00248139
chr5H	599127307	A	G	ANN=G|intron_variant|MODIFIER|HORVU5Hr1G095630.2|HORVU5Hr1G095630|transcript|HORVU5Hr1G095630.2|protein_coding|1/8|c.186-188T>C||||||;AF=0.0448878
chr5H	599127311	G	A	ANN=A|intron_variant|MODIFIER|HORVU5Hr1G095630.2|HORVU5Hr1G095630|transcript|HORVU5Hr1G095630.2|protein_coding|1/8|c.186-192C>T||||||;AF=0.558603
chr5H	599127360	T	C	ANN=C|intron_variant|MODIFIER|HORVU5Hr1G095630.2|HORVU5Hr1G095630|transcript|HORVU5Hr1G095630.2|protein_coding|1/8|c.186-241A>G||||||;AF=0.0639098
chr5H	599127400	T	C	ANN=C|intron_variant|MODIFIER|HORVU5Hr1G095630.2|HORVU5Hr1G095630|transcript|HORVU5Hr1G095630.2|protein_coding|1/8|c.186-281A>G||||||;AF=0.00254453
chr5H	599127406	G	A	ANN=A|intron_variant|MODIFIER|HORVU5Hr1G095630.2|HORVU5Hr1G095630|transcript|HORVU5Hr1G095630.2|protein_coding|1/8|c.186-287C>T||||||;AF=0.00253807
chr5H	599127415	G	C	ANN=C|intron_variant|MODIFIER|HORVU5Hr1G095630.2|HORVU5Hr1G095630|transcript|HORVU5Hr1G095630.2|protein_coding|1/8|c.186-296C>G||||||;AF=0.573604
chr5H	599127440	C	T	ANN=T|intron_variant|MODIFIER|HORVU5Hr1G095630.2|HORVU5Hr1G095630|transcript|HORVU5Hr1G095630.2|protein_coding|1/8|c.186-321G>A||||||;AF=0.567602
chr5H	599127450	C	T	ANN=T|intron_variant|MODIFIER|HORVU5Hr1G095630.2|HORVU5Hr1G095630|transcript|HORVU5Hr1G095630.2|protein_coding|1/8|c.186-331G>A||||||;AF=0.0025641
chr5H	599127455	T	G	ANN=G|intron_variant|MODIFIER|HORVU5Hr1G095630.2|HORVU5Hr1G095630|transcript|HORVU5Hr1G095630.2|protein_coding|1/8|c.186-336A>C||||||;AF=0.00257069
chr5H	599127510	C	T	ANN=T|intron_variant|MODIFIER|HORVU5Hr1G095630.2|HORVU5Hr1G095630|transcript|HORVU5Hr1G095630.2|protein_coding|1/8|c.186-391G>A||||||;AF=0.0919395
chr5H	599127511	G	A	ANN=A|intron_variant|MODIFIER|HORVU5Hr1G095630.2|HORVU5Hr1G095630|transcript|HORVU5Hr1G095630.2|protein_coding|1/8|c.186-392C>T||||||;AF=0.00378788
chr5H	599127559	T	G	ANN=G|intron_variant|MODIFIER|HORVU5Hr1G095630.2|HORVU5Hr1G095630|transcript|HORVU5Hr1G095630.2|protein_coding|1/8|c.186-440A>C||||||;AF=0.116162
chr5H	599127573	C	A	ANN=A|intron_variant|MODIFIER|HORVU5Hr1G095630.2|HORVU5Hr1G095630|transcript|HORVU5Hr1G095630.2|protein_coding|1/8|c.186-454G>T||||||;AF=0.00506329
chr5H	599127593	C	T	ANN=T|intron_variant|MODIFIER|HORVU5Hr1G095630.2|HORVU5Hr1G095630|transcript|HORVU5Hr1G095630.2|protein_coding|1/8|c.186-474G>A||||||;AF=0.00378788
chr5H	599127622	G	C	ANN=C|intron_variant|MODIFIER|HORVU5Hr1G095630.2|HORVU5Hr1G095630|transcript|HORVU5Hr1G095630.2|protein_coding|1/8|c.186-503C>G||||||;AF=0.00761421
chr5H	599127630	A	G	ANN=G|intron_variant|MODIFIER|HORVU5Hr1G095630.2|HORVU5Hr1G095630|transcript|HORVU5Hr1G095630.2|protein_coding|1/8|c.186-511T>C||||||;AF=0.00253165
chr5H	599127680	C	T	ANN=T|intron_variant|MODIFIER|HORVU5Hr1G095630.2|HORVU5Hr1G095630|transcript|HORVU5Hr1G095630.2|protein_coding|1/8|c.186-561G>A||||||;AF=0.00253807
chr5H	599127719	A	T	ANN=T|intron_variant|MODIFIER|HORVU5Hr1G095630.2|HORVU5Hr1G095630|transcript|HORVU5Hr1G095630.2|protein_coding|1/8|c.186-600T>A||||||;AF=0.0465116
chr5H	599127738	C	T	ANN=T|intron_variant|MODIFIER|HORVU5Hr1G095630.2|HORVU5Hr1G095630|transcript|HORVU5Hr1G095630.2|protein_coding|1/8|c.186-619G>A||||||;AF=0.0038961
chr5H	599127739	G	A	ANN=A|intron_variant|MODIFIER|HORVU5Hr1G095630.2|HORVU5Hr1G095630|transcript|HORVU5Hr1G095630.2|protein_coding|1/8|c.186-620C>T||||||;AF=0.172324
chr5H	599127741	T	C	ANN=C|intron_variant|MODIFIER|HORVU5Hr1G095630.2|HORVU5Hr1G095630|transcript|HORVU5Hr1G095630.2|protein_coding|1/8|c.186-622A>G||||||;AF=0.0456919
chr5H	599127771	T	C	ANN=C|intron_variant|MODIFIER|HORVU5Hr1G095630.2|HORVU5Hr1G095630|transcript|HORVU5Hr1G095630.2|protein_coding|1/8|c.186-652A>G||||||;AF=0.0214477
chr5H	599127783	C	T	ANN=T|intron_variant|MODIFIER|HORVU5Hr1G095630.2|HORVU5Hr1G095630|transcript|HORVU5Hr1G095630.2|protein_coding|1/8|c.186-664G>A||||||;AF=0.00835655
chr5H	599127931	G	A	ANN=A|intron_variant|MODIFIER|HORVU5Hr1G095630.2|HORVU5Hr1G095630|transcript|HORVU5Hr1G095630.2|protein_coding|1/8|c.186-812C>T||||||;AF=0.0152355
chr5H	599127947	C	T	ANN=T|intron_variant|MODIFIER|HORVU5Hr1G095630.2|HORVU5Hr1G095630|transcript|HORVU5Hr1G095630.2|protein_coding|1/8|c.186-828G>A||||||;AF=0.0143229
chr5H	599127948	G	A	ANN=A|intron_variant|MODIFIER|HORVU5Hr1G095630.2|HORVU5Hr1G095630|transcript|HORVU5Hr1G095630.2|protein_coding|1/8|c.186-829C>T||||||;AF=0.00259067
chr5H	599127965	A	G	ANN=G|intron_variant|MODIFIER|HORVU5Hr1G095630.2|HORVU5Hr1G095630|transcript|HORVU5Hr1G095630.2|protein_coding|1/8|c.186-846T>C||||||;AF=0.00377834
chr5H	599127967	G	A	ANN=A|intron_variant|MODIFIER|HORVU5Hr1G095630.2|HORVU5Hr1G095630|transcript|HORVU5Hr1G095630.2|protein_coding|1/8|c.186-848C>T||||||;AF=0.00251256
chr5H	599128016	G	A	ANN=A|intron_variant|MODIFIER|HORVU5Hr1G095630.2|HORVU5Hr1G095630|transcript|HORVU5Hr1G095630.2|protein_coding|1/8|c.186-897C>T||||||;AF=0.00251256
chr5H	599128025	C	T	ANN=T|intron_variant|MODIFIER|HORVU5Hr1G095630.2|HORVU5Hr1G095630|transcript|HORVU5Hr1G095630.2|protein_coding|1/8|c.186-906G>A||||||;AF=0.0452261
chr5H	599128064	C	T	ANN=T|intron_variant|MODIFIER|HORVU5Hr1G095630.2|HORVU5Hr1G095630|transcript|HORVU5Hr1G095630.2|protein_coding|1/8|c.186-945G>A||||||;AF=0.00251256
chr5H	599128067	C	T	ANN=T|intron_variant|MODIFIER|HORVU5Hr1G095630.2|HORVU5Hr1G095630|transcript|HORVU5Hr1G095630.2|protein_coding|1/8|c.186-948G>A||||||;AF=0.00251256
chr5H	599128110	G	C	ANN=C|intron_variant|MODIFIER|HORVU5Hr1G095630.2|HORVU5Hr1G095630|transcript|HORVU5Hr1G095630.2|protein_coding|1/8|c.186-991C>G||||||;AF=0.562972
chr5H	599128112	C	G	ANN=G|intron_variant|MODIFIER|HORVU5Hr1G095630.2|HORVU5Hr1G095630|transcript|HORVU5Hr1G095630.2|protein_coding|1/8|c.186-993G>C||||||;AF=0.0201511
chr5H	599128132	C	T	ANN=T|intron_variant|MODIFIER|HORVU5Hr1G095630.2|HORVU5Hr1G095630|transcript|HORVU5Hr1G095630.2|protein_coding|1/8|c.186-1013G>A||||||;AF=0.010101
chr5H	599128133	G	A	ANN=A|intron_variant|MODIFIER|HORVU5Hr1G095630.2|HORVU5Hr1G095630|transcript|HORVU5Hr1G095630.2|protein_coding|1/8|c.186-1014C>T||||||;AF=0.00252525
chr5H	599128164	T	C	ANN=C|intron_variant|MODIFIER|HORVU5Hr1G095630.2|HORVU5Hr1G095630|transcript|HORVU5Hr1G095630.2|protein_coding|1/8|c.186-1045A>G||||||;AF=0.0443038
chr5H	599128184	G	C	ANN=C|intron_variant|MODIFIER|HORVU5Hr1G095630.2|HORVU5Hr1G095630|transcript|HORVU5Hr1G095630.2|protein_coding|1/8|c.186-1065C>G||||||;AF=0.00507614
chr5H	599128185	T	C	ANN=C|intron_variant|MODIFIER|HORVU5Hr1G095630.2|HORVU5Hr1G095630|transcript|HORVU5Hr1G095630.2|protein_coding|1/8|c.186-1066A>G||||||;AF=0.558376
chr5H	599128197	G	C	ANN=C|intron_variant|MODIFIER|HORVU5Hr1G095630.2|HORVU5Hr1G095630|transcript|HORVU5Hr1G095630.2|protein_coding|1/8|c.186-1078C>G||||||;AF=0.470588
chr5H	599128203	T	C	ANN=C|intron_variant|MODIFIER|HORVU5Hr1G095630.2|HORVU5Hr1G095630|transcript|HORVU5Hr1G095630.2|protein_coding|1/8|c.186-1084A>G||||||;AF=0.00255754
chr5H	599128213	G	C	ANN=C|intron_variant|MODIFIER|HORVU5Hr1G095630.2|HORVU5Hr1G095630|transcript|HORVU5Hr1G095630.2|protein_coding|1/8|c.186-1094C>G||||||;AF=0.0409207
chr5H	599128214	T	G	ANN=G|intron_variant|MODIFIER|HORVU5Hr1G095630.2|HORVU5Hr1G095630|transcript|HORVU5Hr1G095630.2|protein_coding|1/8|c.186-1095A>C||||||;AF=0.563144
chr5H	599128220	C	T	ANN=T|intron_variant|MODIFIER|HORVU5Hr1G095630.2|HORVU5Hr1G095630|transcript|HORVU5Hr1G095630.2|protein_coding|1/8|c.186-1101G>A||||||;AF=0.00510204
chr5H	599128246	T	C	ANN=C|intron_variant|MODIFIER|HORVU5Hr1G095630.2|HORVU5Hr1G095630|transcript|HORVU5Hr1G095630.2|protein_coding|1/8|c.186-1127A>G||||||;AF=0.00255102
chr5H	599128259	G	A	ANN=A|intron_variant|MODIFIER|HORVU5Hr1G095630.2|HORVU5Hr1G095630|transcript|HORVU5Hr1G095630.2|protein_coding|1/8|c.186-1140C>T||||||;AF=0.0469543
chr5H	599128319	C	T	ANN=T|intron_variant|MODIFIER|HORVU5Hr1G095630.2|HORVU5Hr1G095630|transcript|HORVU5Hr1G095630.2|protein_coding|1/8|c.186-1200G>A||||||;AF=0.0482094
chr5H	599132099	C	A	ANN=A|intron_variant|MODIFIER|HORVU5Hr1G095630.2|HORVU5Hr1G095630|transcript|HORVU5Hr1G095630.2|protein_coding|1/8|c.185+611G>T||||||;AF=0.0467033
chr5H	599132165	T	A	ANN=A|intron_variant|MODIFIER|HORVU5Hr1G095630.2|HORVU5Hr1G095630|transcript|HORVU5Hr1G095630.2|protein_coding|1/8|c.185+545A>T||||||;AF=0.0026738
chr5H	599132576	G	A	ANN=A|intron_variant|MODIFIER|HORVU5Hr1G095630.2|HORVU5Hr1G095630|transcript|HORVU5Hr1G095630.2|protein_coding|1/8|c.185+134C>T||||||;AF=0.0497382
chr5H	599132630	G	A	ANN=A|intron_variant|MODIFIER|HORVU5Hr1G095630.2|HORVU5Hr1G095630|transcript|HORVU5Hr1G095630.2|protein_coding|1/8|c.185+80C>T||||||;AF=0.0260546
chr5H	599132658	G	T	ANN=T|intron_variant|MODIFIER|HORVU5Hr1G095630.2|HORVU5Hr1G095630|transcript|HORVU5Hr1G095630.2|protein_coding|1/8|c.185+52C>A||||||;AF=0.00248139
chr5H	599132721	G	T	ANN=T|synonymous_variant|LOW|HORVU5Hr1G095630.2|HORVU5Hr1G095630|transcript|HORVU5Hr1G095630.2|protein_coding|1/9|c.174C>A|p.Ser58Ser|2312/2940|174/735|58/244||;AF=0.00620347
chr5H	599132886	G	T	ANN=T|synonymous_variant|LOW|HORVU5Hr1G095630.2|HORVU5Hr1G095630|transcript|HORVU5Hr1G095630.2|protein_coding|1/9|c.9C>A|p.Arg3Arg|2147/2940|9/735|3/244||;AF=0.00744417
chr5H	599132919	C	G	ANN=G|5_prime_UTR_premature_start_codon_gain_variant|LOW|HORVU5Hr1G095630.2|HORVU5Hr1G095630|transcript|HORVU5Hr1G095630.2|protein_coding|1/9|c.-25G>C||||||,G|5_prime_UTR_variant|MODIFIER|HORVU5Hr1G095630.2|HORVU5Hr1G095630|transcript|HORVU5Hr1G095630.2|protein_coding|1/9|c.-25G>C|||||25|;AF=0.00248139
chr5H	599132952	G	A	ANN=A|5_prime_UTR_premature_start_codon_gain_variant|LOW|HORVU5Hr1G095630.2|HORVU5Hr1G095630|transcript|HORVU5Hr1G095630.2|protein_coding|1/9|c.-58C>T||||||,A|5_prime_UTR_variant|MODIFIER|HORVU5Hr1G095630.2|HORVU5Hr1G095630|transcript|HORVU5Hr1G095630.2|protein_coding|1/9|c.-58C>T|||||58|;AF=0.00248756
chr5H	599133008	G	A	ANN=A|5_prime_UTR_variant|MODIFIER|HORVU5Hr1G095630.2|HORVU5Hr1G095630|transcript|HORVU5Hr1G095630.2|protein_coding|1/9|c.-114C>T|||||114|;AF=0.00250627
chr5H	599133040	A	G	ANN=G|5_prime_UTR_variant|MODIFIER|HORVU5Hr1G095630.2|HORVU5Hr1G095630|transcript|HORVU5Hr1G095630.2|protein_coding|1/9|c.-146T>C|||||146|;AF=0.510336
chr5H	599133051	G	T	ANN=T|5_prime_UTR_variant|MODIFIER|HORVU5Hr1G095630.2|HORVU5Hr1G095630|transcript|HORVU5Hr1G095630.2|protein_coding|1/9|c.-157C>A|||||157|;AF=0.0497312
chr5H	599133294	C	T	ANN=T|5_prime_UTR_premature_start_codon_gain_variant|LOW|HORVU5Hr1G095630.2|HORVU5Hr1G095630|transcript|HORVU5Hr1G095630.2|protein_coding|1/9|c.-400G>A||||||,T|5_prime_UTR_variant|MODIFIER|HORVU5Hr1G095630.2|HORVU5Hr1G095630|transcript|HORVU5Hr1G095630.2|protein_coding|1/9|c.-400G>A|||||400|;AF=0.00543478
chr5H	599133423	A	G	ANN=G|5_prime_UTR_variant|MODIFIER|HORVU5Hr1G095630.2|HORVU5Hr1G095630|transcript|HORVU5Hr1G095630.2|protein_coding|1/9|c.-529T>C|||||529|;AF=0.016129
chr5H	599133460	C	G	ANN=G|5_prime_UTR_variant|MODIFIER|HORVU5Hr1G095630.2|HORVU5Hr1G095630|transcript|HORVU5Hr1G095630.2|protein_coding|1/9|c.-566G>C|||||566|;AF=0.00248139
chr5H	599133492	T	C	ANN=C|5_prime_UTR_variant|MODIFIER|HORVU5Hr1G095630.2|HORVU5Hr1G095630|transcript|HORVU5Hr1G095630.2|protein_coding|1/9|c.-598A>G|||||598|;AF=0.00248139
chr5H	599133526	C	G	ANN=G|5_prime_UTR_variant|MODIFIER|HORVU5Hr1G095630.2|HORVU5Hr1G095630|transcript|HORVU5Hr1G095630.2|protein_coding|1/9|c.-632G>C|||||632|;AF=0.534739
chr5H	599133560	G	A	ANN=A|5_prime_UTR_variant|MODIFIER|HORVU5Hr1G095630.2|HORVU5Hr1G095630|transcript|HORVU5Hr1G095630.2|protein_coding|1/9|c.-666C>T|||||666|;AF=0.0348259
chr5H	599133596	T	C	ANN=C|5_prime_UTR_variant|MODIFIER|HORVU5Hr1G095630.2|HORVU5Hr1G095630|transcript|HORVU5Hr1G095630.2|protein_coding|1/9|c.-702A>G|||||702|;AF=0.005
chr5H	599133650	C	T	ANN=T|5_prime_UTR_variant|MODIFIER|HORVU5Hr1G095630.2|HORVU5Hr1G095630|transcript|HORVU5Hr1G095630.2|protein_coding|1/9|c.-756G>A|||||756|;AF=0.00283286
chr5H	599134246	A	G	ANN=G|5_prime_UTR_premature_start_codon_gain_variant|LOW|HORVU5Hr1G095630.2|HORVU5Hr1G095630|transcript|HORVU5Hr1G095630.2|protein_coding|1/9|c.-1352T>C||||||,G|5_prime_UTR_variant|MODIFIER|HORVU5Hr1G095630.2|HORVU5Hr1G095630|transcript|HORVU5Hr1G095630.2|protein_coding|1/9|c.-1352T>C|||||1352|;AF=0.00497512
chr5H	599134252	T	A	ANN=A|5_prime_UTR_variant|MODIFIER|HORVU5Hr1G095630.2|HORVU5Hr1G095630|transcript|HORVU5Hr1G095630.2|protein_coding|1/9|c.-1358A>T|||||1358|;AF=0.0918114
chr5H	599134372	G	A	ANN=A|5_prime_UTR_variant|MODIFIER|HORVU5Hr1G095630.2|HORVU5Hr1G095630|transcript|HORVU5Hr1G095630.2|protein_coding|1/9|c.-1478C>T|||||1478|;AF=0.0173697
chr5H	599134447	C	T	ANN=T|5_prime_UTR_variant|MODIFIER|HORVU5Hr1G095630.2|HORVU5Hr1G095630|transcript|HORVU5Hr1G095630.2|protein_coding|1/9|c.-1553G>A|||||1553|;AF=0.00248756
chr5H	599134457	T	C	ANN=C|5_prime_UTR_variant|MODIFIER|HORVU5Hr1G095630.2|HORVU5Hr1G095630|transcript|HORVU5Hr1G095630.2|protein_coding|1/9|c.-1563A>G|||||1563|;AF=0.00248756
chr5H	599134471	T	C	ANN=C|5_prime_UTR_variant|MODIFIER|HORVU5Hr1G095630.2|HORVU5Hr1G095630|transcript|HORVU5Hr1G095630.2|protein_coding|1/9|c.-1577A>G|||||1577|;AF=0.00249377
chr5H	599134486	C	T	ANN=T|5_prime_UTR_variant|MODIFIER|HORVU5Hr1G095630.2|HORVU5Hr1G095630|transcript|HORVU5Hr1G095630.2|protein_coding|1/9|c.-1592G>A|||||1592|;AF=0.131646
chr5H	599134500	T	C	ANN=C|5_prime_UTR_variant|MODIFIER|HORVU5Hr1G095630.2|HORVU5Hr1G095630|transcript|HORVU5Hr1G095630.2|protein_coding|1/9|c.-1606A>G|||||1606|;AF=0.540506
chr5H	599134519	C	T	ANN=T|5_prime_UTR_variant|MODIFIER|HORVU5Hr1G095630.2|HORVU5Hr1G095630|transcript|HORVU5Hr1G095630.2|protein_coding|1/9|c.-1625G>A|||||1625|;AF=0.00510204
chr5H	599134528	C	T	ANN=T|5_prime_UTR_variant|MODIFIER|HORVU5Hr1G095630.2|HORVU5Hr1G095630|transcript|HORVU5Hr1G095630.2|protein_coding|1/9|c.-1634G>A|||||1634|;AF=0.0398458
chr5H	599134535	G	A	ANN=A|5_prime_UTR_variant|MODIFIER|HORVU5Hr1G095630.2|HORVU5Hr1G095630|transcript|HORVU5Hr1G095630.2|protein_coding|1/9|c.-1641C>T|||||1641|;AF=0.178295
chr5H	599134776	T	G	ANN=G|5_prime_UTR_variant|MODIFIER|HORVU5Hr1G095630.2|HORVU5Hr1G095630|transcript|HORVU5Hr1G095630.2|protein_coding|1/9|c.-1882A>C|||||1882|;AF=0.0378378
chr5H	599134785	G	A	ANN=A|5_prime_UTR_variant|MODIFIER|HORVU5Hr1G095630.2|HORVU5Hr1G095630|transcript|HORVU5Hr1G095630.2|protein_coding|1/9|c.-1891C>T|||||1891|;AF=0.00265957
chr5H	599134791	G	C	ANN=C|5_prime_UTR_variant|MODIFIER|HORVU5Hr1G095630.2|HORVU5Hr1G095630|transcript|HORVU5Hr1G095630.2|protein_coding|1/9|c.-1897C>G|||||1897|;AF=0.00397878
chr5H	599134803	G	A	ANN=A|5_prime_UTR_variant|MODIFIER|HORVU5Hr1G095630.2|HORVU5Hr1G095630|transcript|HORVU5Hr1G095630.2|protein_coding|1/9|c.-1909C>T|||||1909|;AF=0.0052356
chr5H	599134827	A	G	ANN=G|5_prime_UTR_variant|MODIFIER|HORVU5Hr1G095630.2|HORVU5Hr1G095630|transcript|HORVU5Hr1G095630.2|protein_coding|1/9|c.-1933T>C|||||1933|;AF=0.11802
chr5H	599134830	C	T	ANN=T|5_prime_UTR_variant|MODIFIER|HORVU5Hr1G095630.2|HORVU5Hr1G095630|transcript|HORVU5Hr1G095630.2|protein_coding|1/9|c.-1936G>A|||||1936|;AF=0.0126904
chr5H	599134986	G	A	ANN=A|5_prime_UTR_premature_start_codon_gain_variant|LOW|HORVU5Hr1G095630.2|HORVU5Hr1G095630|transcript|HORVU5Hr1G095630.2|protein_coding|1/9|c.-2092C>T||||||,A|5_prime_UTR_variant|MODIFIER|HORVU5Hr1G095630.2|HORVU5Hr1G095630|transcript|HORVU5Hr1G095630.2|protein_coding|1/9|c.-2092C>T|||||2092|;AF=0.00386598
