# Supplementary material for: Extensive allele mining discovers novel genetic diversity in the loci controlling frost tolerance in barley
Source: Theor Appl Genet. 2021 Nov 10;135(2):553–69. doi: 10.1007/s00122-021-03985-x (PMC8866391; doi:10.1007/s00122-021-03985-x)
Supplement: Supplementary file 12 — Supplementary file12 S3 Statistics on diversity of VRN-H1 in the collection (XLSX 10 KB) [file 122_2021_3985_MOESM12_ESM.xlsx]

## Sheet: Foglio1
Table S3: VRNH1 nucleotide diversity in the whole WHEALBI collection.N: number of individuals in the group; S: number of segregating SNPs; π: nucleotide diversity index; θW: Watterson’s estimator of π; h: number of different haplotypes; Hd: haplotype diversity
Group	N	S	π	θW	h	Hd
All	403	143	0.00123	0.00179	123	0.8869
Cultivars	188	84	0.00115	0.00119	61	0.895
Landraces	185	81	0.00108	0.00115	63	0.838
Wilds	22	97	0.00187	0.00219	20	0.991
Excluded	8	46	0.001125	0.00146	6	0.893
