# Supplementary material for: Extensive allele mining discovers novel genetic diversity in the loci controlling frost tolerance in barley
Source: Theor Appl Genet. 2021 Nov 10;135(2):553–69. doi: 10.1007/s00122-021-03985-x (PMC8866391; doi:10.1007/s00122-021-03985-x)
Supplement: Supplementary file 13 — Supplementary file13 Deletions in the sequence of VRN-H1 (XLSX 11 KB) [file 122_2021_3985_MOESM13_ESM.xlsx]

## Sheet: Foglio1
Table S4: Deletions identified in the VRN-H1 gene. The first eight allele among those already known and the nomenclature is that from Hemming paper (Hemming et al., 2009) followed by the name of reference cultivar in parentheses. All the remaining deletions were identified in the present study and their combination identify the haplotypes reported in the paper.
ID	START	END	LENGTH	Feature	Regulatory	Ref
VRN1-8 (AMBC-121-301)	599128436	599134920	6485	First Intron	Y	Hemming et al., 2009
VRN1-9 (AMBC-92-260)	599132863	599135278	2416	First Intron	Y	Hemming et al., 2009
VRN1-4 (Calicuchima-sib)	599132145	599136223	4079	First Intron	Y	Szucs et al., 2007
VRN1-5 (Etu)	599133845	599137782	3938	First Intron	Y	Cockram et al., 2007
VRN1-6 (Express)	599135125	599135610	486	First Intron	Y	Cockram et al., 2007
VRN1-1 (Morex)	599132118	599137274	5157	First Intron	Y	Fu et al., 2005
VRN1-2 (OWB-D)	599130365	599136778	6414	First Intron	Y	Fu et al., 2005
VRN1-3 (Triumph)	599128381	599137282	8902	First Intron	Y	Von Zitzewitz et al., 2007
DEL0005	599127188	599127231	44	First Intron	N	Present study
DEL0006	599127341	599134359	7019	First Intron	N	Present study
DEL0007	599127430	599135710	8281	First Intron	Y	Present study
DEL0008	599128239	599128263	25	First Intron	N	Present study
DEL0009	599128375	599137278	8904	First Intron	Y	Present study
DEL0010	599128432	599134918	6487	First Intron	Y	Present study
DEL0011	599128784	599131733	2950	First Intron	N	Present study
DEL0012	599130351	599136825	6475	First Intron	Y	Present study
DEL0013	599131968	599137126	5159	First Intron	Y	Present study
DEL0014	599132143	599136223	4081	First Intron	Y	Present study
DEL0015	599132859	599135276	2418	First Intron	Y	Present study
DEL0016	599133799	599137842	4044	First Intron	Y	Present study
DEL0017	599135097	599135584	488	First Intron	Y	Present study
DEL0018	599135863	599135991	129	First Intron	Y	Present study
DEL0019	599136311	599136360	50	First Intron	Y	Present study
DEL0020	599136688	599136727	40	First Intron	Y	Present study
DEL0021	599136698	599136773	76	First Intron	Y	Present study
DEL0022	599136989	599137278	290	First Intron	N	Present study
DEL0023	599138531	599138605	75	promoter	Y	Present study
DEL0026	599138588	599138618	31	promoter	Y	Present study
DEL0027	599139707	599140020	314	promoter	Y	Present study
SSR0024	599138547	599138590	44	promoter	Y	Present study
SSR0025	599138555	599138614	60	promoter	Y	Present study
