# Supplementary material for: Extensive allele mining discovers novel genetic diversity in the loci controlling frost tolerance in barley
Source: Theor Appl Genet. 2021 Nov 10;135(2):553–69. doi: 10.1007/s00122-021-03985-x (PMC8866391; doi:10.1007/s00122-021-03985-x)
Supplement: Supplementary file 14 — Supplementary file14 SNPs in the sequence of HvCBF2a and relative effect as predicted by snpEff (XLSX 10 KB) [file 122_2021_3985_MOESM14_ESM.xlsx]

## Sheet: Foglio1
Table S5: SNPs in CBF2. The table reports the SNPs identified for CBF2 including the effect of each SNP as reported by SnpEff (Cingolani et al., 2012). From left to right: position of the SNP in the chromosome, position of the SNP relative to the start codon (ATG), reference allele, alternative allele, variant type as by SnpEff, aminoacidic change in the deduced protein. Stars indicate SNPs that …
HvCBF2
Genomic position	Position from ATG	Ref	Alt	Variant annotation	aa change
559687956	651/666	C	A	synonymous_variant	p.Ser217Ser
559687961	*646/666	C	T	missense_variant	p.Ala216Thr
559687969	*638/666	T	C	missense_variant	p.Asn213Ser
559687988	619/666	C	T	missense_variant	p.Glu207Lys
559688003	604/666	G	A	missense_variant	p.Arg202Trp
559688016	*591/666	G	A	synonymous_variant	p.Ala197Ala
559688572	*35/666	T	C	missense_variant	p.Glu12Gly
559688580	*27/666	C	T	synonymous_variant	p.Gln9Gln
559688601	*6/666	G	A	synonymous_variant	p.Asp2Asp
