# Supplementary material for: Extensive allele mining discovers novel genetic diversity in the loci controlling frost tolerance in barley
Source: Theor Appl Genet. 2021 Nov 10;135(2):553–69. doi: 10.1007/s00122-021-03985-x (PMC8866391; doi:10.1007/s00122-021-03985-x)
Supplement: Supplementary file 15 — Supplementary file15 Genotypes used for frost tolerance assay (XLSX 12 KB) [file 122_2021_3985_MOESM15_ESM.xlsx]

## Sheet: Foglio1
Table S6: genotypes used for frost tolerance assay and their genotype at candidate genes
WB.ID	Expected.GH	cbf2.paralogs	cbf14.hap	Vrn.H1.	Vrn.H2	HvCBF2a CN	HvCBF4b CN
WB-016	Spring	t2ab	Hap_1	VRN1-2	AB	0.662552	0.843507
WB-056	Spring	m2a	Hap_1	VRN1-2	AB	0.792168	1.40859
WB-089	Spring	t2ab	Hap_1	VRN1-1	N	0.732603	1.03072
WB-101	Spring	m2a	Hap_1	VRN1-1	N	1	1.55311
WB-127	Spring	t2ab	Hap_3	VRN1-1	N	0.657085	1.42951
WB-174	Spring	m2a	Hap_2	VRN1-1	N	0.936054	1.10179
WB-188	Spring	m2at2ab	NA	VRN1-1	AB	0.665009	1.12812
WB-192	Spring	t2ab	Hap_1	VRN1-1	N	0.540338	0.947477
WB-193	Spring	t2ab	Hap_3	VRN1-1	N	1.01311	2.25414
WB-195	Spring	t2ab	Hap_3	VRN1-3	N	0.582582	1.03102
WB-201	Spring	m2a	Hap_2	VRN1-3	N	1.01388	1.24073
WB-202	Spring	m2a	Hap_2	VRN1-1	N	0.885307	1.57868
WB-206	Spring	m2a	Hap_2	VRN1-3	N	1.03378	1.29837
WB-211	Spring	m2a	Hap_2	VRN1-1	N	0.533571	0.790965
WB-216	Spring	t2ab	Hap_1	VRN1-1	N	1.00171	1.07662
WB-226	Spring	t2ab	Hap_3	VRN1-3	N	0.524054	1.1016
WB-228	Spring	t2ab	Hap_3	VRN1-1	N	0.51415	1.58908
WB-229	Spring	m2a	Hap_2	VRN1-1	N	1.01294	1.30533
WB-235	Spring	m2a	Hap_2	VRN1-1	N	0.694081	1.07153
WB-239	Spring	m2a	Hap_2	VRN1-1	N	2.46367	3.55196
WB-243	Spring	m2a	Hap_2	VRN1-1	N	0.985207	1.00778
WB-246	Spring	m2a	Hap_2	VRN1-1	N	0.936058	1.13714
WB-247	Spring	m2a	Hap_2	VRN1-3	N	6.99494	12.0075
WB-251	Spring	m2a	Hap_2	VRN1-1	N	3.32403	5.42018
WB-252	Spring	t2ab	Hap_3	VRN1-1	N	0.703612	1.57456
WB-255	Spring	m2a	Hap_2	VRN1-3	N	0.534737	1.06201
WB-257	Spring	m2a	Hap_2	VRN1-1	N	0.55974	1.18835
WB-259	Spring	m2a	Hap_2	VRN1-3	N	0.83779	1.37369
WB-268	Spring	m2a	Hap_2	VRN1-3	N	6.7002	10.8869
WB-270	Spring	m2a	Hap_2	VRN1-1	N	0.485119	0.830379
WB-271	Spring	t2ab	Hap_3	VRN1-1	N	0.800929	1.43468
WB-273	Spring	m2a	Hap_2	VRN1-3	N	7.18048	10.0562
WB-293	Spring	t2ab	Hap_3	VRN1-1	N	0.606888	0.756444
WB-297	Spring	m2a	Hap_2	VRN1-1	AB	0.742511	0.960844
WB-305	Spring	t2ab	Hap_3	VRN1-1	N	0.635641	1.46512
WB-306	Spring	m2a	Hap_2	VRN1-3	N	0.538857	1.34097
WB-307	Spring	m2a	Hap_2	VRN1-3	N	0.741511	1.08857
WB-311	Spring	m2at2ab	Hap_1	VRN1-1	AB	0.815607	1.00782
WB-312	Spring	t2ab	Hap_3	VRN1-3	N	0.659489	1.35167
WB-379	Spring	m2a	Hap_2	VRN1-3	N	0.490156	0.894651
WB-382	Spring	m2a	Hap_2	VRN1-3	N	0.548223	0.964625
WB-462	Spring	m2a	Hap_1	VRN1-2	B	0.807377	1.19937
WB-467	Spring	m2a	Hap_2	VRN1-3	N	0.939602	1.00305
WB-474	Spring	m2a	Hap_1	VRN1-2	AB	0.637547	1.23271
WB-510	Spring	t2ab	Hap_1	VRN1-3	N	0.59678	0.839078
